# Supplementary material for: Attachment discs of the diving bell spider Argyroneta aquatica
Source: Commun Biol. 2023 Dec 6;6:1232. doi: 10.1038/s42003-023-05575-7 (PMC10700320; doi:10.1038/s42003-023-05575-7)
Supplement: Supplementary file 2 — Supplementary Data 1 [file 42003_2023_5575_MOESM2_ESM.xlsx]

## Sheet: Fig. 4
Supplementary Data 1. Pixel coordinates from video tracking (source data underlying Fig. 4)
Left					Middle					Right
R - X	R - Y	L - X	L - Y		R - X	R - Y	L - X	L - Y		R - X	R - Y	L - X	L - Y
2787.94	3027.93	3869.46	2809.76		3181	-2110	3237	1698		838.203	-2708.74	2840.64	-3893.99
2778.59	3031.05	3869.46	2805.08		3181	-2110	3224	1702		838.203	-2708.74	2840.64	-3887.19
2772.36	3040.4	3869.46	2803.52		3181	-2110	3224	1702		838.203	-2715.53	2833.84	-3880.4
2766.12	3040.4	3869.46	2798.85		3181	-2110	3224	1702		838.203	-2715.53	2833.84	-3893.99
2759.89	3040.4	3869.46	2794.17		3181	-2110	3215	1702		838.203	-2715.53	2833.84	-3900.78
2750.54	3040.4	3869.46	2794.17		3181	-2110	3215	1702		844.999	-2708.74	2827.05	-3900.78
2747.42	3040.4	3869.46	2792.62		3181	-2110	3215	1702		844.999	-2701.94	2820.25	-3893.99
2747.42	3040.4	3869.46	2791.06		3181	-2110	3215	1702		851.794	-2688.35	2820.25	-3893.99
2750.54	3040.4	3867.9	2787.94		3181	-2110	3215	1702		858.59	-2688.35	2820.25	-3900.78
2756.77	3049.75	3867.9	2786.38		3181	-2110	3215	1702		858.59	-2688.35	2806.66	-3900.78
2756.77	3055.98	3866.34	2783.27		3181	-2110	3215	1702		858.59	-2681.55	2806.66	-3900.78
2763.01	3059.1	3866.34	2780.15		3181	-2110	3215	1702		858.59	-2681.55	2793.07	-3907.58
2769.24	3065.33	3866.34	2780.15		3181	-2110	3215	1702		865.386	-2661.17	2793.07	-3907.58
2775.47	3065.33	3866.34	2775.47		3181	-2110	3215	1706		865.386	-2661.17	2793.07	-3914.38
2781.71	3065.33	3866.34	2773.91		3181	-2110	3211	1706		865.386	-2661.17	2786.28	-3914.38
2784.82	3068.45	3866.34	2770.8		3181	-2110	3211	1706		872.182	-2661.17	2772.68	-3921.17
2794.17	3071.57	3864.78	2769.24		3181	-2110	3211	1711		878.978	-2667.96	2772.68	-3921.17
2797.29	3074.68	3863.22	2769.24		3181	-2110	3211	1720		878.978	-2661.17	2745.5	-3927.97
2806.64	3077.8	3863.22	2767.68		3181	-2110	3211	1720		878.978	-2654.37	2759.09	-3921.17
2812.88	3077.8	3860.11	2764.57		3181	-2110	3206	1720		885.773	-2627.19	2752.3	-3921.17
2819.11	3077.8	3858.55	2761.45		3181	-2110	3202	1720		899.365	-2620.39	2745.5	-3927.97
2828.46	3077.8	3856.99	2759.89		3174	-2095	3202	1724		906.161	-2600	2738.7	-3934.76
2837.81	3077.8	3850.76	2756.77		3174	-2095	3197	1724		912.957	-2586.41	2731.91	-3941.56
2850.28	3074.68	3849.2	2753.66		3174	-2095	3193	1724		919.752	-2579.62	2725.11	-3948.36
2859.63	3074.68	3846.08	2750.54		3166	-2087	3189	1724		926.548	-2566.02	2725.11	-3948.36
2868.98	3071.57	3841.41	2745.86		3166	-2087	3189	1724		926.548	-2559.23	2725.11	-3955.15
2878.33	3071.57	3838.29	2742.75		3166	-2087	3184	1728		926.548	-2545.64	2725.11	-3955.15
2893.91	3068.45	3836.73	2739.63		3166	-2087	3180	1728		919.752	-2545.64	2718.32	-3955.15
2900.14	3068.45	3835.17	2736.51		3166	-2079	3171	1728		912.957	-2552.43	2718.32	-3948.36
2903.26	3065.33	3830.5	2733.4		3166	-2071	3167	1737		912.957	-2545.64	2718.32	-3955.15
2912.61	3062.22	3828.94	2731.84		3166	-2063	3167	1737		892.569	-2538.84	2718.32	-3955.15
2915.73	3062.22	3825.82	2727.16		3158	-2047	3162	1741		892.569	-2538.84	2718.32	-3955.15
2925.08	3055.98	3822.7	2727.16		3158	-2047	3154	1741		892.569	-2538.84	2718.32	-3948.36
2931.31	3049.75	3818.03	2725.61		3158	-2047	3149	1741		885.773	-2532.05	2718.32	-3948.36
2940.66	3046.63	3814.91	2722.49		3158	-2047	3145	1741		885.773	-2525.25	2718.32	-3948.36
2953.13	3034.16	3808.68	2719.37		3158	-2047	3140	1741		878.978	-2525.25	2718.32	-3948.36
2956.25	3031.05	3805.56	2717.81		3150	-2040	3140	1741		872.182	-2525.25	2718.32	-3941.56
2965.6	3024.81	3800.89	2714.7		3150	-2040	3132	1741		872.182	-2518.45	2718.32	-3941.56
2974.95	3021.7	3794.65	2713.14		3142	-2032	3127	1737		872.182	-2498.07	2718.32	-3941.56
2981.18	3018.58	3788.42	2713.14		3142	-2032	3123	1737		865.386	-2498.07	2718.32	-3948.36
2990.53	3012.35	3783.74	2713.14		3118	-2008	3119	1737		861.988	-2470.88	2718.32	-3941.56
3003	3006.11	3777.51	2713.14		3118	-2008	3114	1733		861.988	-2460.69	2718.32	-3941.56
3009.23	2999.88	3772.84	2711.58		3118	-2008	3110	1733		861.988	-2457.29	2718.32	-3941.56
3027.93	2987.41	3769.72	2710.02		3118	-2008	3110	1728		855.192	-2447.1	2718.32	-3941.56
3040.4	2981.18	3765.05	2710.02		3118	-2008	3105	1728		855.192	-2436.9	2718.32	-3941.56
3052.86	2974.95	3758.81	2705.35		3111	-2008	3101	1728		851.794	-2433.51	2718.32	-3941.56
3068.45	2965.6	3754.14	2700.67		3111	-2008	3097	1728		851.794	-2426.71	2718.32	-3941.56
3080.92	2956.25	3752.58	2699.11		3111	-2008	3092	1728		848.396	-2416.52	2702.46	-3989.13
3093.38	2953.13	3746.34	2697.55		3087	-2008	3088	1728		841.601	-2413.12	2702.46	-3989.13
3105.85	2953.13	3738.55	2694.44		3087	-2008	3088	1728		838.203	-2402.93	2702.46	-3989.13
3124.55	2943.78	3735.43	2694.44		3087	-2008	3083	1728		834.805	-2402.93	2702.46	-3989.13
3143.25	2940.66	3732.32	2692.88		3087	-2008	3083	1728		834.805	-2396.13	2702.46	-3989.13
3161.95	2931.31	3730.76	2691.32		3079	-2008	3083	1733		831.407	-2389.33	2702.46	-3989.13
3183.77	2921.96	3724.53	2688.2		3063	-2008	3079	1728		828.009	-2375.74	2702.46	-3989.13
3196.24	2915.73	3722.97	2688.2		3063	-2008	3079	1728		821.213	-2368.95	2702.46	-3989.13
3214.94	2909.49	3718.29	2685.09		3063	-2008	3075	1728		817.815	-2362.15	2702.46	-3989.13
3227.4	2906.38	3716.74	2681.97		3055	-2024	3075	1728		814.418	-2355.36	2702.46	-3989.13
3246.1	2903.26	3715.18	2681.97		3055	-2024	3070	1728		804.224	-2345.16	2702.46	-3989.13
3252.34	2900.14	3713.62	2680.41		3048	-2016	3062	1728		804.224	-2331.57	2702.46	-3989.13
3264.8	2890.79	3712.06	2680.41		3048	-2016	3062	1724		800.826	-2324.77	2702.46	-3989.13
3274.16	2887.68	3710.5	2680.41		3048	-2016	3057	1724		797.428	-2321.38	2702.46	-3989.13
3289.74	2881.44	3708.94	2677.3		3032	-2016	3057	1728		790.632	-2304.39	2702.46	-3989.13
3299.09	2878.33	3708.94	2675.74		3032	-2016	3057	1728		787.234	-2300.99	2702.46	-3989.13
3308.44	2875.21	3704.27	2675.74		3032	-2016	3053	1728		787.234	-2297.59	2702.46	-3989.13
3314.67	2872.09	3698.03	2674.18		3008	-2024	3053	1728		783.836	-2290.8	2702.46	-3989.13
3317.79	2868.98	3698.03	2672.62		3008	-2024	3048	1728		773.643	-2290.8	2702.46	-3989.13
3324.02	2865.86	3698.03	2672.62		3008	-2024	3048	1728		770.245	-2284	2702.46	-3989.13
3333.37	2859.63	3696.48	2672.62		2992	-2024	3048	1728		770.245	-2280.6	2702.46	-3989.13
3339.61	2853.39	3694.92	2671.06		2992	-2024	3048	1728		766.847	-2270.41	2702.46	-3989.13
3342.72	2847.16	3693.36	2669.5		2992	-2024	3040	1728		760.051	-2263.61	2702.46	-3989.13
3342.72	2847.16	3693.36	2667.95		2985	-2032	3040	1728		756.653	-2256.82	2702.46	-3989.13
3345.84	2847.16	3690.24	2667.95		2985	-2032	3040	1728		753.255	-2253.42	2702.46	-3989.13
3348.96	2844.04	3690.24	2666.39		2985	-2032	3040	1733		749.858	-2243.22	2702.46	-3989.13
3352.07	2840.93	3685.57	2664.83		2977	-2032	3035	1733		746.46	-2246.62	2702.46	-3989.13
3355.19	2837.81	3684.01	2664.83		2977	-2032	3031	1733		736.266	-2226.24	2702.46	-3989.13
3355.19	2837.81	3680.89	2661.71		2953	-2032	3026	1733		732.868	-2219.44	2702.46	-3989.13
3355.19	2837.81	3679.33	2661.71		2953	-2032	3026	1737		732.868	-2202.45	2702.46	-3989.13
3355.19	2837.81	3677.78	2661.71		2953	-2032	3022	1737		729.47	-2202.45	2702.46	-3989.13
3355.19	2837.81	3676.22	2660.15		2953	-2032	3018	1737		729.47	-2202.45	2702.46	-3989.13
3355.19	2837.81	3674.66	2660.15		2953	-2032	3018	1737		729.47	-2202.45	2702.46	-3989.13
3355.19	2834.69	3673.1	2658.59		2953	-2032	3013	1737		729.47	-2202.45	2747.76	-3998.19
3355.19	2834.69	3671.54	2658.59		2953	-2032	3013	1737		729.47	-2202.45	2765.89	-3993.66
3342.72	2844.04	3671.54	2658.59		2937	-2032	3005	1737		729.47	-2202.45	2765.89	-3993.66
3339.61	2847.16	3671.54	2652.36		2937	-2032	3000	1737		729.47	-2202.45	2765.89	-3993.66
3333.37	2847.16	3673.1	2650.8		2937	-2032	2996	1737		729.47	-2199.05	2765.89	-3993.66
3330.26	2847.16	3677.78	2644.57		2937	-2032	2996	1741		726.072	-2199.05	2765.89	-3993.66
3324.02	2847.16	3687.13	2641.45		2937	-2032	2996	1741		726.072	-2199.05	2765.89	-3993.66
3320.91	2847.16	3696.48	2639.89		2937	-2032	3000	1746		726.072	-2199.05	2765.89	-3993.66
3317.79	2847.16	3712.06	2638.34		2937	-2032	3000	1755		726.072	-2195.65	2765.89	-3993.66
3308.44	2847.16	3727.64	2633.66		2937	-2032	3005	1755		726.072	-2195.65	2765.89	-3993.66
3302.21	2847.16	3743.23	2628.99		2937	-2032	3009	1768		726.072	-2195.65	2765.89	-3993.66
3295.97	2844.04	3760.37	2621.19		2937	-2032	3009	1768		722.674	-2192.26	2765.89	-3993.66
3289.74	2840.93	3772.84	2614.96		2937	-2032	3009	1768		715.879	-2199.05	2765.89	-3993.66
3283.51	2837.81	3783.74	2611.84		2937	-2032	3013	1777		715.879	-2202.45	2765.89	-3993.66
3274.16	2837.81	3789.98	2608.73		2937	-2032	3018	1777		715.879	-2212.64	2765.89	-3993.66
3267.92	2831.57	3800.89	2605.61		2937	-2032	3022	1777		712.481	-2219.44	2765.89	-3989.13
3255.45	2825.34	3811.8	2599.38		2937	-2032	3031	1785		712.481	-2239.83	2765.89	-3989.13
3239.87	2825.34	3824.26	2597.82		2937	-2032	3035	1785		712.481	-2253.42	2765.89	-3989.13
3227.4	2822.22	3836.73	2593.14		2937	-2032	3040	1781		712.481	-2273.8	2765.89	-3989.13
3224.29	2819.11	3842.96	2591.59		2937	-2032	3048	1781		709.083	-2284	2765.89	-3989.13
3211.82	2815.99	3849.2	2591.59		2937	-2032	3048	1790		709.083	-2297.59	2765.89	-3989.13
3202.47	2815.99	3871.01	2586.91		2937	-2032	3053	1794		705.685	-2304.39	2765.89	-3989.13
3186.89	2815.99	3885.04	2580.68		2937	-2032	3062	1794		705.685	-2314.58	2765.89	-3989.13
3180.65	2815.99	3897.51	2572.88		2937	-2032	3066	1799		705.685	-2328.17	2765.89	-3989.13
3168.18	2812.88	3911.53	2568.21		2929	-2040	3070	1799		705.685	-2334.97	2765.89	-3989.13
3158.84	2809.76	3927.12	2560.42		2922	-2040	3075	1803		705.685	-2345.16	2765.89	-3989.13
3149.49	2806.64	3944.26	2551.07		2922	-2040	3083	1803		705.685	-2362.15	2765.89	-3989.13
3140.13	2803.52	3959.84	2538.6		2922	-2040	3088	1812		705.685	-2372.34	2765.89	-3989.13
3133.9	2803.52	3978.54	2524.57		2914	-2040	3092	1812		705.685	-2379.14	2765.89	-3989.13
3115.2	2800.41	3990.23	2519.9		2914	-2040	3092	1812		705.685	-2389.33	2765.89	-3989.13
3108.97	2800.41	4011.27	2508.21		2914	-2040	3101	1816		705.685	-2399.53	2765.89	-3989.13
3099.62	2797.29	4029.97	2491.85		2914	-2040	3101	1816		705.685	-2413.12	2765.89	-3989.13
3090.27	2791.06	4046.33	2484.84		2914	-2040	3097	1816		705.685	-2423.31	2765.89	-3989.13
3087.15	2791.06	4062.7	2468.47		2914	-2040	3097	1816		705.685	-2426.71	2765.89	-3989.13
3077.8	2787.94	4069.71	2459.12		2898	-2047	3097	1816		705.685	-2430.11	2765.89	-3989.13
3074.68	2784.82	4081.4	2447.43		2898	-2047	3097	1816		705.685	-2430.11	2765.89	-3989.13
3065.33	2781.71	4081.4	2435.75		2898	-2047	3097	1816		705.685	-2423.31	2765.89	-3989.13
3046.63	2775.47	4090.75	2421.72		2898	-2047	3097	1820		709.083	-2406.32	2765.89	-3989.13
3034.16	2775.47	4100.1	2407.7		2898	-2047	3097	1820		705.685	-2389.33	2765.89	-3989.13
3021.7	2775.47	4109.45	2396.01		2898	-2047	3101	1825		705.685	-2375.74	2743.24	-3980.07
3012.35	2766.12	4118.8	2381.98		2898	-2047	3101	1825		705.685	-2358.75	2725.11	-3975.54
2996.76	2763.01	4121.13	2374.97		2898	-2047	3101	1829		719.276	-2341.76	2711.52	-3975.54
2987.41	2759.89	4125.81	2367.96		2898	-2047	3101	1834		722.674	-2331.57	2688.87	-3975.54
2981.18	2759.89	4130.48	2363.28		2898	-2047	3105	1834		729.47	-2321.38	2688.87	-3971.01
2978.06	2759.89	4132.82	2358.61		2898	-2047	3105	1834		732.868	-2300.99	2688.87	-3971.01
2971.83	2756.77	4135.16	2353.93		2898	-2047	3110	1829		746.46	-2280.6	2688.87	-3971.01
2965.6	2753.66	4135.16	2351.59		2898	-2047	3110	1829		749.858	-2267.01	2688.87	-3971.01
2956.25	2750.54	4137.5	2346.92		2898	-2047	3110	1829		753.255	-2263.61	2688.87	-3971.01
2950.01	2747.42	4139.84	2342.24		2898	-2047	3110	1829		763.449	-2250.02	2688.87	-3971.01
2943.78	2744.31	4142.17	2337.57		2898	-2055	3110	1825		773.643	-2250.02	2688.87	-3971.01
2934.43	2744.31	4146.85	2328.22		2898	-2055	3110	1812		780.439	-2246.62	2688.87	-3971.01
2928.2	2741.19	4151.52	2323.54		2898	-2063	3119	1803		790.632	-2246.62	2688.87	-3971.01
2928.2	2741.19	4153.86	2321.21		2898	-2063	3123	1790		804.224	-2246.62	2688.87	-3971.01
2918.84	2734.96	4153.86	2318.87		2898	-2079	3123	1781		807.622	-2246.62	2688.87	-3971.01
2915.73	2734.96	4156.2	2316.53		2898	-2079	3123	1772		828.009	-2253.42	2688.87	-3971.01
2909.49	2738.07	4158.53	2314.19		2898	-2079	3123	1768		831.407	-2256.82	2688.87	-3971.01
2909.49	2738.07	4163.21	2309.52		2898	-2079	3127	1763		844.999	-2253.42	2679.81	-3971.01
2906.38	2738.07	4174.9	2307.18		2898	-2079	3127	1759		858.59	-2260.21	2670.75	-3971.01
2900.14	2738.07	4177.24	2302.51		2898	-2087	3132	1759		865.386	-2263.61	2670.75	-3971.01
2900.14	2738.07	4179.57	2300.17		2898	-2087	3132	1755		868.784	-2260.21	2670.75	-3971.01
2893.91	2738.07	4181.91	2297.83		2898	-2087	3132	1741		872.182	-2263.61	2670.75	-3971.01
2893.91	2738.07	4184.25	2295.49		2898	-2103	3136	1737		885.773	-2270.41	2670.75	-3971.01
2893.91	2738.07	4184.25	2295.49		2898	-2103	3136	1728		889.171	-2273.8	2670.75	-3971.01
2893.91	2738.07	4188.92	2300.17		2898	-2103	3140	1724		889.171	-2277.2	2670.75	-3971.01
2893.91	2738.07	4191.26	2307.18		2898	-2110	3140	1720		889.171	-2280.6	2657.16	-3971.01
2893.91	2744.31	4193.6	2311.86		2898	-2110	3145	1720		892.569	-2280.6	2652.62	-3966.48
2893.91	2750.54	4193.6	2321.21		2898	-2110	3145	1711		895.967	-2280.6	2652.62	-3966.48
2893.91	2750.54	4195.94	2330.56		2898	-2118	3145	1711		889.171	-2284	2648.09	-3966.48
2893.91	2750.54	4195.94	2335.23		2898	-2118	3145	1706		889.171	-2294.19	2620.91	-3966.48
2900.14	2756.77	4195.94	2339.91		2898	-2126	3145	1702		878.978	-2300.99	2616.38	-3966.48
2915.73	2763.01	4195.94	2342.24		2898	-2126	3145	1702		875.58	-2300.99	2598.26	-3957.42
2934.43	2763.01	4184.25	2360.95		2898	-2142	3145	1702		875.58	-2304.39	2584.67	-3952.89
2943.78	2763.01	4172.56	2379.64		2898	-2166	3149	1698		868.784	-2311.18	2580.14	-3943.82
2959.36	2763.01	4151.52	2403.02		2906	-2173	3149	1698		868.784	-2314.58	2566.54	-3921.17
2965.6	2763.01	4123.47	2424.06		2914	-2197	3149	1698		868.784	-2314.58	2552.95	-3907.58
2974.95	2759.89	4102.43	2440.42		2922	-2213	3149	1698		868.784	-2317.98	2539.36	-3903.05
2978.06	2756.77	4086.07	2456.78		2922	-2213	3149	1698		868.784	-2317.98	2525.77	-3893.99
2978.06	2756.77	4065.03	2470.81		2922	-2229	3149	1698		868.784	-2317.98	2516.71	-3889.46
2987.41	2756.77	4029.97	2487.17		2922	-2229	3149	1698		868.784	-2317.98	2498.59	-3866.8
2993.65	2753.66	4013.61	2491.85		2929	-2252	3149	1698		868.784	-2317.98	2498.59	-3866.8
3003	2753.66	3990.23	2501.2		2929	-2252	3149	1698		868.784	-2321.38	2489.53	-3848.68
3021.7	2753.66	3969.19	2505.87		2929	-2260	3149	1693		872.182	-2317.98	2480.46	-3839.62
3031.05	2753.66	3943.48	2512.89		2929	-2276	3149	1693		872.182	-2317.98	2471.4	-3830.56
3037.28	2750.54	3922.44	2515.22		2929	-2292	3149	1689		872.182	-2321.38	2457.81	-3816.97
3052.86	2750.54	3903.74	2517.56		2922	-2307	3149	1684		872.182	-2317.98	2453.28	-3794.32
3065.33	2750.54	3878.03	2517.56		2914	-2315	3149	1680		878.978	-2317.98	2444.22	-3771.66
3080.92	2744.31	3847.64	2512.89		2914	-2331	3149	1680		878.978	-2317.98	2444.22	-3749.01
3096.5	2744.31	3828.94	2512.89		2914	-2347	3149	1676		892.569	-2311.18	2444.22	-3726.36
3112.08	2741.19	3819.59	2512.89		2906	-2355	3149	1676		899.365	-2311.18	2435.16	-3721.83
3121.43	2738.07	3805.56	2512.89		2898	-2362	3149	1671		902.763	-2307.78	2430.63	-3699.18
3133.9	2731.84	3793.88	2512.89		2898	-2378	3149	1671		909.559	-2314.58	2421.57	-3685.58
3143.25	2728.72	3777.51	2515.22		2890	-2386	3149	1671		909.559	-2314.58	2412.51	-3676.52
3152.6	2722.49	3763.49	2517.56		2882	-2394	3149	1671		912.957	-2314.58	2403.45	-3662.93
3158.84	2719.37	3754.14	2519.9		2874	-2410	3149	1671		912.957	-2314.58	2389.85	-3640.28
3168.18	2719.37	3747.12	2522.24		2866	-2418	3149	1667		912.957	-2314.58	2376.26	-3617.63
3171.3	2716.26	3737.77	2519.9		2859	-2425	3149	1667		912.957	-2314.58	2371.73	-3594.97
3177.54	2713.14	3723.75	2519.9		2851	-2433	3149	1658		912.957	-2328.17	2371.73	-3572.32
3180.65	2713.14	3716.74	2519.9		2827	-2449	3145	1658		912.957	-2328.17	2376.26	-3554.2
3186.89	2706.91	3707.38	2519.9		2819	-2457	3145	1658		912.957	-2331.57	2380.79	-3536.08
3186.89	2700.67	3702.71	2519.9		2803	-2465	3145	1658		912.957	-2331.57	2380.79	-3513.42
3193.12	2700.67	3688.68	2519.9		2803	-2481	3145	1658		912.957	-2331.57	2380.79	-3486.24
3196.24	2700.67	3681.67	2517.56		2796	-2481	3145	1649		912.957	-2331.57	2385.32	-3477.18
3199.35	2697.55	3667.65	2517.56		2788	-2488	3145	1645		912.957	-2331.57	2385.32	-3477.18
3199.35	2694.44	3658.3	2517.56		2772	-2488	3145	1641		912.957	-2331.57	2385.32	-3477.18
3205.59	2694.44	3646.61	2517.56		2772	-2504	3145	1641		912.957	-2334.97	2385.32	-3477.18
3205.59	2691.32	3637.26	2519.9		2764	-2512	3145	1636		912.957	-2334.97	2385.32	-3477.18
3208.7	2688.2	3632.58	2519.9		2764	-2512	3145	1636		912.957	-2334.97	2385.32	-3477.18
3208.7	2688.2	3618.56	2522.24		2764	-2512	3145	1627		912.957	-2334.97	2385.32	-3477.18
3211.82	2685.09	3599.86	2519.9		2764	-2512	3145	1627		912.957	-2334.97	2385.32	-3477.18
3211.82	2681.97	3595.18	2517.56		2764	-2512	3145	1627		912.957	-2334.97	2385.32	-3477.18
3211.82	2681.97	3585.83	2522.24		2764	-2512	3145	1623		912.957	-2334.97	2385.32	-3477.18
3214.94	2678.85	3578.82	2522.24		2764	-2520	3140	1623		912.957	-2334.97	2385.32	-3477.18
3221.17	2672.62	3574.14	2522.24		2764	-2520	3140	1614		912.957	-2334.97	2385.32	-3477.18
3221.17	2669.5	3567.13	2522.24		2764	-2520	3140	1610		912.957	-2334.97	2385.32	-3477.18
3224.29	2669.5	3562.45	2522.24		2764	-2520	3140	1606		912.957	-2334.97	2385.32	-3477.18
3227.4	2666.39	3560.12	2522.24		2756	-2520	3140	1601		912.957	-2334.97	2385.32	-3477.18
3230.52	2666.39	3555.44	2524.57		2756	-2520	3140	1597		912.957	-2334.97	2385.32	-3477.18
3233.64	2660.15	3553.11	2524.57		2756	-2520	3140	1592		912.957	-2334.97	2385.32	-3477.18
3236.75	2657.04	3550.77	2524.57		2756	-2520	3140	1588		912.957	-2334.97	2398.91	-3472.65
3239.87	2653.92	3548.43	2524.57		2748	-2528	3140	1584		912.957	-2334.97	2417.04	-3472.65
3242.99	2653.92	3543.76	2524.57		2748	-2528	3140	1584		916.354	-2334.97	2435.16	-3472.65
3246.1	2650.8	3543.76	2524.57		2740	-2512	3140	1575		916.354	-2334.97	2457.81	-3472.65
3246.1	2647.69	3541.42	2524.57		2733	-2520	3140	1570		916.354	-2331.57	2462.34	-3477.18
3246.1	2644.57	3539.08	2524.57		2733	-2520	3140	1566		916.354	-2334.97	2480.46	-3481.71
3249.22	2644.57	3534.4	2524.57		2725	-2520	3140	1566		916.354	-2334.97	2498.59	-3481.71
3249.22	2644.57	3527.39	2522.24		2725	-2520	3140	1557		916.354	-2334.97	2530.3	-3481.71
3249.22	2644.57	3522.72	2522.24		2725	-2520	3140	1553		916.354	-2338.36	2539.36	-3468.12
3249.22	2644.57	3522.72	2526.91		2725	-2520	3140	1549		916.354	-2338.36	2548.42	-3468.12
3249.22	2641.45	3525.05	2533.93		2725	-2520	3140	1544		916.354	-2338.36	2552.95	-3468.12
3249.22	2641.45	3534.4	2547.95		2725	-2496	3140	1540		916.354	-2338.36	2562.01	-3468.12
3249.22	2638.34	3536.74	2554.96		2725	-2496	3140	1535		916.354	-2341.76	2580.14	-3468.12
3249.22	2635.22	3536.74	2564.31		2725	-2465	3140	1527		916.354	-2341.76	2584.67	-3463.59
3249.22	2632.1	3543.76	2568.99		2725	-2465	3140	1518		916.354	-2345.16	2602.79	-3463.59
3249.22	2628.99	3548.43	2568.99		2725	-2465	3140	1509		916.354	-2345.16	2625.44	-3459.06
3249.22	2625.87	3550.77	2571.33		2725	-2465	3140	1500		909.559	-2345.16	2639.03	-3454.53
3249.22	2625.87	3555.44	2580.68		2725	-2449	3140	1492		909.559	-2348.56	2652.62	-3454.53
3249.22	2622.75	3557.78	2585.35		2725	-2449	3140	1483		906.161	-2348.56	2661.68	-3454.53
3249.22	2616.52	3557.78	2590.03		2725	-2449	3140	1474		902.763	-2348.56	2675.28	-3454.53
3249.22	2610.28	3562.45	2594.7		2725	-2449	3140	1461		902.763	-2348.56	2688.87	-3454.53
3246.1	2604.05	3564.79	2594.7		2725	-2449	3140	1456		899.365	-2351.96	2706.99	-3454.53
3239.87	2600.93	3567.13	2585.35		2725	-2449	3140	1443		899.365	-2351.96	2720.58	-3454.53
3236.75	2597.82	3567.13	2587.69		2725	-2433	3140	1439		895.967	-2351.96	2729.64	-3445.47
3233.64	2591.59	3576.48	2592.36		2717	-2410	3140	1426		895.967	-2351.96	2738.7	-3440.94
3233.64	2588.47	3576.48	2592.36		2717	-2410	3140	1417		892.569	-2351.96	2761.36	-3436.41
3230.52	2585.35	3576.48	2592.36		2717	-2410	3145	1404		892.569	-2351.96	2761.36	-3436.41
3224.29	2582.24	3576.48	2592.36		2717	-2410	3145	1391		885.773	-2358.75	2761.36	-3431.88
3214.94	2582.24	3576.48	2592.36		2717	-2386	3145	1382		882.375	-2358.75	2770.42	-3427.34
3211.82	2579.12	3576.48	2592.36		2717	-2386	3145	1373		878.978	-2358.75	2779.48	-3422.81
3202.47	2572.88	3576.48	2592.36		2717	-2386	3145	1369		878.978	-2358.75	2788.54	-3413.75
3199.35	2569.77	3576.48	2592.36		2717	-2386	3145	1356		875.58	-2362.15	2788.54	-3413.75
3190	2563.53	3578.82	2590.03		2717	-2386	3145	1347		868.784	-2362.15	2788.54	-3413.75
3183.77	2560.42	3581.16	2587.69		2717	-2370	3145	1342		868.784	-2362.15	2788.54	-3413.75
3180.65	2557.3	3583.49	2585.35		2717	-2370	3145	1338		865.386	-2362.15	2788.54	-3413.75
3174.42	2557.3	3588.17	2573.66		2717	-2370	3145	1334		865.386	-2362.15	2788.54	-3413.75
3161.95	2551.07	3592.84	2564.31		2740	-2331	3145	1329		861.988	-2365.55	2788.54	-3413.75
3158.84	2547.95	3592.84	2557.3		2740	-2323	3145	1325		858.59	-2362.15	2788.54	-3413.75
3149.49	2541.72	3595.18	2547.95		2740	-2323	3145	1320		858.59	-2365.55	2788.54	-3413.75
3140.13	2538.6	3597.52	2538.6		2748	-2307	3145	1316		855.192	-2362.15	2788.54	-3413.75
3124.55	2532.37	3599.86	2531.59		2764	-2299	3145	1316		855.192	-2362.15	2788.54	-3413.75
3118.32	2526.13	3599.86	2529.25		2764	-2299	3145	1316		848.396	-2358.75	2779.48	-3413.75
3108.97	2523.02	3597.52	2526.91		2764	-2292	3136	1320		848.396	-2355.36	2765.89	-3418.28
3099.62	2516.78	3595.18	2524.57		2780	-2268	3136	1320		848.396	-2355.36	2756.83	-3422.81
3087.15	2510.55	3595.18	2522.24		2780	-2268	3136	1320		844.999	-2351.96	2756.83	-3422.81
3080.92	2507.43	3595.18	2522.24		2788	-2260	3127	1325		844.999	-2355.36	2756.83	-3422.81
3071.57	2501.2	3595.18	2519.9		2788	-2260	3123	1329		844.999	-2355.36	2756.83	-3422.81
3068.45	2501.2	3597.52	2515.22		2788	-2244	3119	1338		844.999	-2351.96	2743.24	-3422.81
3059.1	2498.08	3597.52	2512.89		2796	-2213	3114	1342		844.999	-2351.96	2711.52	-3422.81
3043.51	2494.97	3599.86	2508.21		2796	-2213	3114	1351		844.999	-2351.96	2697.93	-3422.81
3024.81	2494.97	3604.53	2505.87		2796	-2173	3110	1356		844.999	-2348.56	2679.81	-3422.81
3012.35	2494.97	3604.53	2501.2		2796	-2173	3105	1377		844.999	-2348.56	2666.22	-3422.81
3006.11	2494.97	3604.53	2496.52		2796	-2166	3101	1386		858.59	-2345.16	2666.22	-3422.81
2993.65	2491.85	3606.87	2494.19		2788	-2150	3097	1399		861.988	-2338.36	2657.16	-3422.81
2987.41	2491.85	3611.54	2489.51		2788	-2150	3097	1408		865.386	-2331.57	2634.5	-3427.34
2968.71	2491.85	3611.54	2484.84		2780	-2142	3097	1417		872.182	-2331.57	2616.38	-3427.34
2953.13	2491.85	3611.54	2482.5		2780	-2142	3097	1426		878.978	-2331.57	2598.26	-3431.88
2943.78	2494.97	3611.54	2477.82		2772	-2126	3092	1435		878.978	-2328.17	2584.67	-3431.88
2915.73	2498.08	3611.54	2466.14		2772	-2126	3083	1443		882.375	-2321.38	2580.14	-3427.34
2897.03	2507.43	3613.88	2456.78		2772	-2110	3079	1448		885.773	-2317.98	2562.01	-3427.34
2881.44	2516.78	3616.22	2449.77		2772	-2110	3079	1456		892.569	-2317.98	2548.42	-3418.28
2856.51	2523.02	3618.56	2447.43		2764	-2103	3083	1465		895.967	-2304.39	2539.36	-3413.75
2844.04	2529.25	3620.89	2445.1		2764	-2103	3079	1474		906.161	-2297.59	2534.83	-3413.75
2831.57	2535.48	3623.23	2438.09		2764	-2079	3079	1478		912.957	-2287.4	2534.83	-3413.75
2809.76	2541.72	3623.23	2431.07		2764	-2079	3079	1483		912.957	-2290.8	2525.77	-3413.75
2784.82	2547.95	3623.23	2424.06		2764	-2071	3079	1496		912.957	-2273.8	2525.77	-3409.22
2756.77	2557.3	3625.57	2417.05		2764	-2071	3075	1513		916.354	-2267.01	2516.71	-3409.22
2734.96	2566.65	3630.24	2405.36		2764	-2040	3075	1522		916.354	-2267.01	2507.65	-3409.22
2722.49	2572.88	3634.92	2398.35		2764	-2040	3075	1531		926.548	-2256.82	2507.65	-3409.22
2703.79	2585.35	3641.93	2396.01		2764	-2000	3075	1544		926.548	-2256.82	2498.59	-3409.22
2694.44	2594.7	3641.93	2386.66		2756	-1977	3075	1549		926.548	-2246.62	2494.06	-3409.22
2672.62	2607.17	3646.61	2377.31		2756	-1977	3070	1562		929.946	-2243.22	2494.06	-3409.22
2650.8	2619.64	3648.95	2370.3		2756	-1961	3070	1570		929.946	-2239.83	2494.06	-3409.22
2638.34	2625.87	3653.62	2365.62		2756	-1961	3066	1584		929.946	-2236.43	2494.06	-3409.22
2625.87	2632.1	3667.65	2365.62		2756	-1929	3062	1584		929.946	-2229.63	2494.06	-3409.22
2607.17	2635.22	3669.98	2358.61		2756	-1929	3062	1592		929.946	-2233.03	2494.06	-3409.22
2588.47	2638.34	3674.66	2353.93		2756	-1929	3057	1597		929.946	-2229.63	2494.06	-3409.22
2579.12	2641.45	3681.67	2353.93		2756	-1890	3057	1601		933.344	-2226.24	2494.06	-3409.22
2560.42	2647.69	3691.02	2349.26		2756	-1890	3044	1606		929.946	-2216.04	2494.06	-3409.22
2551.07	2647.69	3698.03	2349.26		2756	-1890	3044	1614		926.548	-2205.85	2494.06	-3409.22
2532.37	2647.69	3700.37	2344.58		2756	-1890	3040	1619		919.752	-2192.26	2512.18	-3409.22
2519.9	2647.69	3705.05	2342.24		2756	-1890	3031	1623		912.957	-2182.06	2516.71	-3418.28
2513.67	2650.8	3712.06	2339.91		2756	-1890	3026	1627		912.957	-2182.06	2525.77	-3427.34
2504.32	2650.8	3714.4	2337.57		2756	-1890	3018	1627		909.559	-2168.47	2534.83	-3431.88
2498.08	2650.8	3721.41	2332.89		2756	-1890	3013	1632		906.161	-2168.47	2539.36	-3440.94
2494.97	2650.8	3726.09	2328.22		2756	-1890	3013	1632		906.161	-2158.28	2548.42	-3454.53
2488.73	2650.8	3730.76	2323.54		2756	-1890	3005	1636		906.161	-2154.88	2552.95	-3459.06
2482.5	2647.69	3735.43	2321.21		2756	-1890	3005	1636		906.161	-2151.48	2557.48	-3468.12
2466.91	2647.69	3740.11	2318.87		2756	-1890	3005	1636		906.161	-2141.29	2557.48	-3477.18
2460.68	2647.69	3744.79	2314.19		2756	-1890	3005	1636		906.161	-2134.49	2557.48	-3481.71
2454.45	2647.69	3749.46	2304.84		2756	-1890	3005	1636		902.763	-2124.3	2557.48	-3481.71
2448.21	2647.69	3754.14	2302.51		2756	-1890	3005	1636		902.763	-2110.71	2557.48	-3481.71
2441.98	2644.57	3758.81	2300.17		2756	-1890	3005	1636		902.763	-2097.11	2557.48	-3481.71
2438.86	2644.57	3758.81	2300.17		2756	-1890	3000	1649		899.365	-2090.32	2557.48	-3481.71
2435.75	2644.57	3761.15	2297.83		2756	-1890	2996	1649		895.967	-2086.92	2557.48	-3481.71
2435.75	2644.57	3763.49	2286.14		2756	-1890	2996	1649		889.171	-2080.12	2557.48	-3481.71
2429.51	2641.45	3768.16	2283.8		2756	-1890	2996	1649		878.978	-2066.53	2557.48	-3481.71
2426.4	2638.34	3772.84	2283.8		2756	-1890	2996	1649		855.192	-2046.15	2557.48	-3481.71
2426.4	2638.34	3772.84	2283.8		2756	-1890	2996	1649		824.611	-2015.57	2557.48	-3481.71
2423.28	2635.22	3775.17	2283.8		2756	-1890	2996	1649		814.418	-2012.17	2557.48	-3481.71
2423.28	2635.22	3777.51	2286.14		2756	-1890	2996	1649		794.03	-1995.18	2557.48	-3481.71
2423.28	2635.22	3777.51	2286.14		2764	-1890	2996	1649		787.234	-1991.78	2557.48	-3481.71
2423.28	2635.22	3777.51	2286.14		2764	-1890	2996	1649		777.041	-1981.59	2557.48	-3481.71
2426.4	2632.1	3777.51	2286.14		2764	-1890	2996	1649		763.449	-1984.98	2557.48	-3481.71
2435.75	2628.99	3777.51	2286.14		2780	-1890	2996	1649		743.062	-1978.19	2557.48	-3481.71
2438.86	2625.87	3777.51	2286.14		2780	-1890	2996	1649		736.266	-1971.39	2557.48	-3481.71
2448.21	2625.87	3777.51	2286.14		2780	-1890	2996	1649		722.674	-1957.8	2557.48	-3481.71
2463.8	2632.1	3777.51	2283.8		2811	-1890	2996	1649		719.276	-1957.8	2557.48	-3481.71
2470.03	2632.1	3779.85	2281.47		2819	-1898	2996	1649		715.879	-1951.01	2557.48	-3481.71
2482.5	2632.1	3779.85	2290.82		2827	-1906	2996	1649		712.481	-1940.81	2557.48	-3481.71
2507.43	2635.22	3779.85	2295.49		2835	-1914	2996	1649		705.685	-1930.62	2557.48	-3481.71
2516.78	2641.45	3779.85	2300.17		2835	-1914	2996	1649		698.889	-1923.82	2557.48	-3481.71
2526.13	2644.57	3779.85	2302.51		2843	-1914	2996	1649		692.093	-1910.23	2557.48	-3481.71
2532.37	2644.57	3772.84	2309.52		2843	-1914	2996	1649		681.9	-1900.04	2557.48	-3481.71
2557.3	2644.57	3763.49	2311.86		2843	-1929	2996	1649		678.502	-1893.24	2557.48	-3481.71
2582.24	2644.57	3754.14	2318.87		2843	-1929	2996	1649		671.706	-1886.45	2557.48	-3481.71
2604.05	2644.57	3740.11	2323.54		2843	-1929	2996	1649		668.308	-1883.05	2557.48	-3481.71
2619.64	2644.57	3728.42	2328.22		2843	-1929	2996	1649		664.91	-1872.85	2557.48	-3481.71
2638.34	2644.57	3721.41	2335.23		2843	-1929	2996	1649		651.319	-1862.66	2557.48	-3481.71
2660.15	2647.69	3714.4	2342.24		2843	-1929	2991	1654		624.135	-1835.48	2557.48	-3481.71
2694.44	2647.69	3700.37	2346.92		2843	-1929	2983	1654		596.952	-1815.09	2557.48	-3481.71
2713.14	2635.22	3686.35	2367.96		2843	-1929	2978	1649		596.952	-1804.9	2557.48	-3481.71
2725.61	2625.87	3672.32	2372.63		2843	-1929	2974	1645		583.361	-1791.3	2557.48	-3481.71
2741.19	2619.64	3662.97	2377.31		2843	-1929	2969	1641		583.361	-1777.71	2557.48	-3481.71
2756.77	2607.17	3637.26	2384.32		2843	-1929	2961	1641		576.565	-1764.12	2557.48	-3481.71
2775.47	2604.05	3630.24	2389		2843	-1929	2956	1636		573.167	-1753.93	2557.48	-3481.71
2806.64	2588.47	3606.87	2396.01		2843	-1929	2956	1632		569.769	-1743.73	2557.48	-3481.71
2822.22	2576	3581.16	2398.35		2843	-1929	2948	1632		569.769	-1740.34	2557.48	-3481.71
2831.57	2563.53	3557.78	2405.36		2843	-1929	2943	1627		566.371	-1730.14	2557.48	-3481.71
2844.04	2563.53	3548.43	2410.03		2843	-1945	2943	1623		566.371	-1716.55	2557.48	-3481.71
2868.98	2551.07	3529.73	2417.05		2843	-1961	2930	1614		559.575	-1699.56	2557.48	-3481.71
2881.44	2544.83	3522.72	2424.06		2843	-1969	2930	1610		552.78	-1684.27	2557.48	-3481.71
2890.79	2532.37	3515.7	2424.06		2843	-1969	2926	1601		551.081	-1684.27	2557.48	-3481.71
2903.26	2523.02	3506.35	2424.06		2843	-1977	2921	1597		545.984	-1682.57	2557.48	-3481.71
2918.84	2507.43	3501.68	2424.06		2843	-1977	2921	1588		542.586	-1684.27	2557.48	-3481.71
2931.31	2498.08	3497	2421.72		2827	-1977	2921	1588		537.489	-1685.97	2557.48	-3481.71
2943.78	2491.85	3492.33	2419.38		2827	-1977	2908	1588		535.79	-1685.97	2557.48	-3481.71
2956.25	2479.38	3485.32	2419.38		2819	-1977	2904	1584		532.392	-1685.97	2557.48	-3481.71
2965.6	2466.91	3475.97	2421.72		2819	-1977	2877	1584		523.897	-1685.97	2557.48	-3481.71
2971.83	2457.56	3466.61	2421.72		2803	-1977	2877	1579		522.198	-1689.37	2557.48	-3481.71
2981.18	2451.33	3461.94	2421.72		2803	-1977	2877	1570		520.5	-1691.07	2557.48	-3481.71
2990.53	2445.1	3454.93	2419.38		2803	-1984	2877	1566		508.607	-1701.26	2557.48	-3481.71
2990.53	2445.1	3447.91	2417.05		2788	-1984	2877	1566		508.607	-1714.85	2557.48	-3481.71
2996.76	2441.98	3438.56	2414.71		2788	-1984	2877	1566		506.908	-1719.95	2566.54	-3477.18
3003	2438.86	3433.89	2412.37		2788	-1984	2877	1562		508.607	-1735.24	2566.54	-3463.59
3006.11	2432.63	3429.21	2407.7		2788	-1992	2873	1557		508.607	-1742.03	2566.54	-3450
3009.23	2426.4	3424.54	2407.7		2764	-1984	2873	1549		508.607	-1750.53	2562.01	-3445.47
3015.46	2423.28	3417.53	2407.7		2764	-1984	2873	1535		503.51	-1757.32	2552.95	-3445.47
3021.7	2420.16	3412.85	2405.36		2764	-1984	2873	1531		496.714	-1765.82	2552.95	-3445.47
3034.16	2417.05	3405.84	2405.36		2764	-1977	2873	1527		493.316	-1772.62	2552.95	-3445.47
3049.75	2413.93	3403.5	2405.36		2764	-1977	2877	1518		489.918	-1784.51	2552.95	-3445.47
3062.22	2407.7	3401.16	2405.36		2764	-1977	2877	1513		486.521	-1791.3	2552.95	-3445.47
3077.8	2404.58	3396.49	2405.36		2764	-1977	2882	1509		481.424	-1804.9	2552.95	-3445.47
3087.15	2401.46	3396.49	2400.68		2764	-1977	2882	1505		478.026	-1815.09	2552.95	-3445.47
3090.27	2401.46	3396.49	2398.35		2764	-1977	2886	1505		474.628	-1820.19	2552.95	-3445.47
3093.38	2398.35	3391.81	2398.35		2764	-1977	2890	1505		467.832	-1832.08	2552.95	-3445.47
3093.38	2398.35	3391.81	2398.35		2764	-1977	2899	1500		461.036	-1840.57	2552.95	-3445.47
3096.5	2395.23	3391.81	2398.35		2764	-1977	2908	1496		457.638	-1849.07	2552.95	-3445.47
3096.5	2395.23	3391.81	2398.35		2748	-1977	2921	1487		454.241	-1854.16	2552.95	-3445.47
3099.62	2395.23	3391.81	2398.35		2748	-1977	2948	1474		449.144	-1860.96	2552.95	-3445.47
3105.85	2404.58	3391.81	2398.35		2748	-1977	2952	1470		449.144	-1871.16	2552.95	-3445.47
3115.2	2413.93	3391.81	2396.01		2748	-1984	2969	1461		450.843	-1884.75	2552.95	-3445.47
3121.43	2417.05	3389.47	2396.01		2748	-1984	2987	1461		450.843	-1894.94	2552.95	-3445.47
3121.43	2423.28	3387.14	2396.01		2748	-1984	3013	1430		450.843	-1901.74	2552.95	-3436.41
3121.43	2423.28	3387.14	2396.01		2748	-1984	3031	1417		449.144	-1910.23	2552.95	-3436.41
3124.55	2426.4	3387.14	2396.01		2748	-1984	3040	1386		447.445	-1917.03	2552.95	-3436.41
3124.55	2435.75	3387.14	2396.01		2748	-1984	3048	1382		447.445	-1923.82	2552.95	-3436.41
3124.55	2438.86	3387.14	2396.01		2748	-1984	3066	1369		447.445	-1925.52	2552.95	-3436.41
3124.55	2445.1	3387.14	2396.01		2748	-1984	3088	1338		447.445	-1925.52	2552.95	-3436.41
3121.43	2448.21	3387.14	2396.01		2748	-1984	3097	1312		447.445	-1920.42	2552.95	-3427.34
3118.32	2454.45	3387.14	2396.01		2748	-1984	3114	1281		447.445	-1911.93	2548.42	-3422.81
3118.32	2454.45	3387.14	2396.01		2748	-1984	3158	1255		447.445	-1901.74	2539.36	-3418.28
3118.32	2454.45	3387.14	2396.01		2748	-1984	3180	1211		447.445	-1893.24	2539.36	-3418.28
3118.32	2460.68	3387.14	2396.01		2748	-1984	3193	1185		447.445	-1881.35	2539.36	-3418.28
3118.32	2463.8	3387.14	2396.01		2748	-1984	3202	1171		447.445	-1869.46	2539.36	-3409.22
3112.08	2470.03	3384.8	2396.01		2748	-1984	3224	1154		449.144	-1864.36	2539.36	-3400.16
3112.08	2476.26	3384.8	2396.01		2740	-1984	3237	1136		449.144	-1854.16	2539.36	-3386.57
3112.08	2482.5	3384.8	2396.01		2733	-1992	3246	1123		449.144	-1843.97	2539.36	-3386.57
3112.08	2491.85	3384.8	2396.01		2733	-1992	3263	1092		447.445	-1830.38	2539.36	-3386.57
3108.97	2504.32	3384.8	2396.01		2725	-2000	3272	1079		452.542	-1811.69	2539.36	-3386.57
3105.85	2513.67	3384.8	2396.01		2725	-2008	3281	1066		454.241	-1803.2	2534.83	-3386.57
3105.85	2516.78	3387.14	2393.67		2725	-2008	3290	1049		461.036	-1789.61	2521.24	-3386.57
3105.85	2519.9	3389.47	2389		2709	-2016	3290	1027		466.133	-1777.71	2507.65	-3386.57
3105.85	2526.13	3401.16	2384.32		2709	-2016	3290	1013		472.929	-1764.12	2484.99	-3377.51
3105.85	2526.13	3408.18	2379.64		2709	-2016	3290	1000		479.725	-1750.53	2471.4	-3377.51
3105.85	2526.13	3417.53	2377.31		2709	-2016	3290	988		491.617	-1736.94	2466.87	-3368.45
3099.62	2529.25	3429.21	2374.97		2709	-2016	3290	979		496.714	-1726.74	2457.81	-3363.92
3099.62	2532.37	3436.23	2365.62		2709	-2024	3294	960		505.209	-1714.85	2453.28	-3363.92
3099.62	2532.37	3450.25	2363.28		2693	-2032	3294	948		512.005	-1709.76	2453.28	-3363.92
3093.38	2532.37	3457.26	2358.61		2693	-2032	3294	934		532.392	-1706.36	2453.28	-3363.92
3090.27	2535.48	3473.63	2356.27		2693	-2032	3298	921		539.188	-1711.45	2453.28	-3363.92
3087.15	2535.48	3482.98	2353.93		2662	-2047	3298	903		549.382	-1709.76	2453.28	-3368.45
3084.03	2535.48	3494.67	2349.26		2662	-2047	3298	887		566.371	-1704.66	2448.75	-3368.45
3077.8	2535.48	3499.34	2346.92		2662	-2047	3298	869		585.06	-1699.56	2439.69	-3368.45
3074.68	2535.48	3520.38	2339.91		2662	-2047	3298	869		595.253	-1691.07	2417.04	-3377.51
3074.68	2535.48	3539.08	2328.22		2662	-2047	3298	869		596.952	-1687.67	2407.97	-3382.04
3068.45	2535.48	3557.78	2318.87		2654	-2063	3298	869		596.952	-1685.97	2398.91	-3382.04
3065.33	2535.48	3590.51	2302.51		2654	-2063	3298	869		596.952	-1685.97	2394.38	-3386.57
3059.1	2535.48	3620.89	2288.48		2654	-2063	3298	869		596.952	-1685.97	2389.85	-3386.57
3052.86	2526.13	3632.58	2283.8		2654	-2087	3298	869		596.952	-1685.97	2376.26	-3391.1
3049.75	2523.02	3646.61	2279.13		2654	-2087	3298	869		596.952	-1687.67	2362.67	-3395.63
3040.4	2513.67	3655.96	2276.79		2654	-2087	3298	869		596.952	-1687.67	2353.61	-3395.63
3037.28	2510.55	3691.02	2265.1		2646	-2095	3298	869		596.952	-1687.67	2340.02	-3395.63
3037.28	2507.43	3714.4	2255.75		2646	-2095	3298	878		595.253	-1689.37	2335.49	-3395.63
3027.93	2504.32	3747.12	2251.08		2646	-2095	3298	881		593.554	-1701.26	2326.43	-3395.63
3024.81	2498.08	3798.55	2244.07		2646	-2095	3298	887		593.554	-1713.15	2312.83	-3395.63
3021.7	2498.08	3838.29	2232.38		2646	-2103	3298	903		590.156	-1733.54	2290.18	-3395.63
3021.7	2494.97	3885.04	2213.68		2646	-2103	3303	909		585.06	-1745.43	2281.12	-3395.63
3018.58	2494.97	3913.09	2201.99		2646	-2103	3303	918		586.759	-1765.82	2272.06	-3395.63
3015.46	2485.61	3934.13	2197.32		2646	-2103	3307	934		585.06	-1784.51	2267.53	-3395.63
3012.35	2482.5	3957.5	2197.32		2646	-2103	3307	943		583.361	-1793	2263	-3395.63
3003	2473.15	3990.23	2185.63		2646	-2103	3307	952		581.662	-1809.99	2253.94	-3400.16
2999.88	2470.03	4011.27	2180.95		2646	-2103	3303	960		578.264	-1823.58	2249.41	-3400.16
2996.76	2470.03	4034.64	2169.26		2646	-2103	3303	970		576.565	-1837.18	2240.35	-3400.16
2987.41	2460.68	4058.02	2166.93		2646	-2103	3303	982		574.866	-1850.77	2226.75	-3400.16
2984.3	2454.45	4079.06	2157.58		2646	-2103	3303	996		574.866	-1860.96	2213.16	-3395.63
2981.18	2454.45	4093.08	2152.9		2646	-2103	3303	1009		573.167	-1872.85	2213.16	-3391.1
2974.95	2451.33	4109.45	2148.23		2646	-2103	3303	1022		573.167	-1886.45	2213.16	-3386.57
2971.83	2445.1	4128.15	2138.88		2646	-2103	3303	1027		571.468	-1893.24	2208.63	-3386.57
2968.71	2445.1	4139.84	2134.2		2646	-2103	3303	1035		568.07	-1903.43	2204.1	-3382.04
2962.48	2445.1	4156.2	2124.85		2646	-2103	3303	1044		568.07	-1905.13	2190.51	-3377.51
2959.36	2441.98	4170.22	2115.5		2654	-2079	3303	1053		568.07	-1905.13	2190.51	-3368.45
2950.01	2441.98	4181.91	2106.15		2677	-2071	3307	1097		566.371	-1908.53	2181.45	-3368.45
2943.78	2435.75	4205.29	2092.12		2693	-2063	3307	1123		564.672	-1911.93	2181.45	-3359.39
2943.78	2435.75	4214.64	2080.44		2709	-2040	3307	1145		564.672	-1917.03	2181.45	-3359.39
2937.55	2432.63	4223.99	2073.42		2709	-2040	3307	1158		562.973	-1920.42	2181.45	-3354.86
2937.55	2429.51	4233.34	2061.74		2733	-2032	3307	1176		562.973	-1925.52	2176.92	-3354.86
2937.55	2429.51	4252.04	2050.05		2733	-2032	3307	1193		559.575	-1927.22	2172.39	-3350.32
2937.55	2429.51	4263.73	2045.37		2733	-2032	3307	1220		556.177	-1930.62	2158.8	-3350.32
2937.55	2429.51	4270.74	2036.02		2740	-2032	3290	1237		554.479	-1939.11	2158.8	-3350.32
2934.43	2426.4	4277.75	2031.35		2772	-2016	3281	1250		554.479	-1940.81	2154.27	-3345.8
2931.31	2426.4	4284.76	2022		2811	-1992	3268	1299		554.479	-1945.91	2142.94	-3350.32
2925.08	2429.51	4296.45	2014.98		2811	-1984	3254	1316		554.479	-1949.31	2142.94	-3348.06
2921.96	2429.51	4312.81	2005.63		2827	-1977	3246	1329		552.78	-1951.01	2142.94	-3345.8
2918.84	2432.63	4317.49	1998.62		2851	-1961	3233	1338		552.78	-1952.7	2133.88	-3343.53
2918.84	2432.63	4322.16	1993.95		2851	-1961	3224	1356		551.081	-1954.4	2133.88	-3343.53
2918.84	2432.63	4324.5	1991.61		2866	-1945	3197	1364		549.382	-1957.8	2133.88	-3339
2918.84	2432.63	4333.85	1984.6		2874	-1945	3189	1373		547.683	-1959.5	2131.61	-3334.47
2915.73	2432.63	4343.2	1982.26		2890	-1937	3184	1382		547.683	-1962.9	2129.35	-3329.94
2912.61	2426.4	4352.55	1977.58		2890	-1937	3167	1395		545.984	-1962.9	2129.35	-3325.41
2912.61	2426.4	4361.9	1975.25		2890	-1937	3158	1404		544.285	-1966.3	2129.35	-3320.88
2912.61	2426.4	4368.92	1970.57		2890	-1937	3145	1408		540.887	-1969.69	2127.08	-3318.61
2912.61	2426.4	4373.59	1965.9		2906	-1929	3127	1421		539.188	-1973.09	2127.08	-3318.61
2918.84	2426.4	4382.94	1963.56		2906	-1929	3119	1430		537.489	-1974.79	2127.08	-3318.61
2918.84	2426.4	4387.62	1956.55		2906	-1929	3088	1456		537.489	-1974.79	2127.08	-3316.35
2918.84	2426.4	4392.29	1951.87		2906	-1929	3075	1461		537.489	-1974.79	2127.08	-3314.08
2918.84	2426.4	4396.97	1947.19		2890	-1921	3057	1470		537.489	-1974.79	2127.08	-3316.35
2921.96	2423.28	4410.99	1940.18		2890	-1921	3031	1478		537.489	-1974.79	2127.08	-3316.35
2921.96	2420.16	4420.34	1935.51		2890	-1921	3013	1487		535.79	-1976.49	2127.08	-3316.35
2921.96	2420.16	4422.68	1935.51		2890	-1906	3000	1500		535.79	-1979.89	2127.08	-3316.35
2921.96	2420.16	4427.36	1933.17		2890	-1906	2996	1505		535.79	-1986.68	2127.08	-3316.35
2921.96	2420.16	4429.69	1933.17		2890	-1906	2987	1531		535.79	-1993.48	2127.08	-3314.08
2921.96	2420.16	4432.03	1933.17		2890	-1906	2965	1535		535.79	-1998.58	2127.08	-3311.82
2928.2	2420.16	4432.03	1933.17		2890	-1906	2956	1540		535.79	-2003.67	2136.14	-3316.35
2946.89	2423.28	4434.37	1933.17		2890	-1906	2943	1549		535.79	-2008.77	2142.94	-3325.41
2956.25	2426.4	4434.37	1942.52		2890	-1906	2934	1562		535.79	-2012.17	2152	-3332.2
2965.6	2429.51	4434.37	1954.21		2890	-1906	2917	1570		535.79	-2017.26	2163.33	-3352.59
2974.95	2438.86	4434.37	1968.23		2890	-1906	2908	1584		534.091	-2030.86	2170.12	-3357.12
2993.65	2441.98	4429.69	1977.58		2890	-1906	2908	1592		534.091	-2035.95	2185.98	-3370.71
2996.76	2448.21	4425.02	1984.6		2882	-1906	2908	1601		534.091	-2042.75	2201.84	-3386.57
3012.35	2451.33	4415.67	2000.96		2882	-1906	2904	1606		532.392	-2044.45	2219.96	-3393.36
3027.93	2457.56	4385.28	2029.01		2882	-1890	2899	1614		530.693	-2049.54	2224.49	-3395.63
3046.63	2463.8	4361.9	2052.39		2890	-1890	2899	1614		527.295	-2056.34	2260.73	-3402.43
3062.22	2463.8	4347.88	2061.74		2890	-1890	2899	1614		522.198	-2061.44	2281.12	-3400.16
3080.92	2466.91	4329.18	2075.76		2890	-1890	2899	1614		517.102	-2066.53	2315.1	-3400.16
3099.62	2473.15	4308.14	2092.12		2890	-1890	2899	1614		507.474	-2076.73	2351.34	-3400.16
3118.32	2476.26	4275.41	2103.81		2890	-1890	2899	1619		500.678	-2083.52	2369.47	-3393.36
3137.02	2476.26	4256.71	2113.16		2890	-1890	2890	1627		498.413	-2090.32	2380.79	-3393.36
3155.72	2476.26	4231	2122.51		2890	-1890	2882	1641		493.883	-2090.32	2387.59	-3393.36
3180.65	2479.38	4212.3	2131.86		2890	-1890	2882	1641		491.617	-2090.32	2405.71	-3384.3
3199.35	2479.38	4198.27	2138.88		2890	-1890	2882	1641		487.087	-2090.32	2421.57	-3384.3
3211.82	2473.15	4174.9	2141.21		2890	-1890	2882	1641		484.822	-2092.58	2435.16	-3382.04
3221.17	2473.15	4153.86	2150.56		2890	-1890	2882	1641		482.556	-2092.58	2448.75	-3379.77
3224.29	2470.03	4132.82	2155.24		2890	-1882	2882	1641		478.026	-2090.32	2462.34	-3377.51
3239.87	2466.91	4114.12	2157.58		2890	-1882	2882	1641		475.761	-2088.05	2491.79	-3366.18
3255.45	2463.8	4083.73	2164.59		2890	-1882	2882	1641		475.761	-2085.79	2509.91	-3361.65
3289.74	2460.68	4060.36	2164.59		2890	-1882	2882	1641		475.761	-2083.52	2534.83	-3357.12
3308.44	2451.33	4027.63	2169.26		2890	-1882	2882	1641		475.761	-2083.52	2575.61	-3343.53
3320.91	2441.98	4001.92	2169.26		2890	-1882	2882	1641		473.495	-2078.99	2591.46	-3336.73
3333.37	2438.86	3983.22	2166.93		2890	-1882	2882	1641		468.965	-2074.46	2609.58	-3332.2
3339.61	2438.86	3962.18	2159.91		2890	-1882	2882	1641		466.7	-2069.93	2620.91	-3327.67
3345.84	2426.4	3924.78	2155.24		2890	-1882	2882	1641		464.434	-2067.67	2643.56	-3320.88
3352.07	2420.16	3896.73	2148.23		2898	-1882	2882	1641		464.434	-2060.87	2659.42	-3316.35
3355.19	2420.16	3882.7	2148.23		2898	-1882	2890	1645		464.434	-2060.87	2670.75	-3311.82
3361.42	2413.93	3866.34	2145.89		2898	-1882	2890	1649		462.169	-2056.34	2679.81	-3309.55
3370.78	2404.58	3849.98	2141.21		2898	-1882	2899	1649		459.904	-2056.34	2691.13	-3305.02
3377.01	2395.23	3840.63	2141.21		2898	-1882	2904	1658		455.373	-2056.34	2706.99	-3302.76
3377.01	2385.88	3824.26	2143.55		2898	-1882	2917	1658		453.108	-2051.81	2709.26	-3300.49
3380.12	2379.64	3812.57	2143.55		2898	-1882	2926	1663		446.312	-2049.54	2718.32	-3300.49
3389.47	2370.3	3800.89	2141.21		2898	-1882	2948	1667		444.047	-2049.54	2740.97	-3300.49
3395.71	2367.18	3782.19	2134.2		2851	-1898	2956	1676		444.047	-2049.54	2747.76	-3309.55
3401.94	2360.95	3772.84	2134.2		2851	-1898	2978	1680		441.782	-2047.28	2747.76	-3316.35
3408.18	2354.71	3761.15	2131.86		2843	-1914	2996	1689		441.782	-2045.01	2745.5	-3320.88
3411.29	2348.48	3751.8	2127.19		2843	-1921	3000	1689		437.251	-2045.01	2745.5	-3329.94
3411.29	2345.36	3742.45	2124.85		2819	-1921	3000	1689		437.251	-2045.01	2740.97	-3334.47
3411.29	2342.24	3735.43	2122.51		2819	-1921	3000	1693		437.251	-2045.01	2738.7	-3341.26
3411.29	2339.13	3733.1	2122.51		2772	-1937	3000	1693		437.251	-2042.75	2738.7	-3348.06
3411.29	2329.78	3728.42	2120.18		2772	-1937	3000	1693		437.251	-2042.75	2738.7	-3359.39
3411.29	2320.43	3721.41	2117.84		2748	-1961	3000	1684		437.251	-2040.48	2740.97	-3368.45
3414.41	2317.31	3719.07	2117.84		2748	-1961	2987	1676		437.251	-2040.48	2736.44	-3372.98
3414.41	2317.31	3709.72	2117.84		2748	-1961	2974	1680		437.251	-2038.22	2734.17	-3379.77
3408.18	2317.31	3709.72	2117.84		2733	-1977	2965	1684		437.251	-2035.95	2731.91	-3388.84
3408.18	2317.31	3709.72	2117.84		2717	-1984	2974	1693		437.251	-2035.95	2727.38	-3397.9
3405.06	2317.31	3709.72	2117.84		2717	-1984	2974	1693		437.251	-2031.42	2727.38	-3402.43
3405.06	2307.96	3709.72	2117.84		2701	-2000	2974	1693		437.251	-2031.42	2720.58	-3409.22
3405.06	2307.96	3705.05	2120.18		2701	-2000	2974	1693		437.251	-2031.42	2716.05	-3411.49
3405.06	2307.96	3700.37	2120.18		2693	-2008	2974	1693		437.251	-2031.42	2702.46	-3422.81
3405.06	2307.96	3700.37	2122.51		2693	-2008	2974	1693		437.251	-2029.16	2693.4	-3425.08
3392.59	2307.96	3698.03	2124.85		2693	-2008	2978	1693		437.251	-2029.16	2686.6	-3427.34
3392.59	2311.08	3695.7	2124.85		2693	-2008	2978	1689		437.251	-2029.16	2679.81	-3429.61
3392.59	2311.08	3693.36	2124.85		2677	-2024	2978	1680		437.251	-2029.16	2666.22	-3434.14
3392.59	2311.08	3691.02	2124.85		2670	-2024	2974	1676		437.251	-2029.16	2657.16	-3434.14
3392.59	2311.08	3688.68	2124.85		2670	-2024	2974	1663		437.251	-2029.16	2650.36	-3434.14
3392.59	2311.08	3688.68	2124.85		2670	-2063	2974	1649		437.251	-2029.16	2643.56	-3434.14
3392.59	2311.08	3688.68	2124.85		2670	-2071	2969	1641		441.782	-2024.63	2636.77	-3436.41
3392.59	2311.08	3686.35	2127.19		2670	-2095	2965	1632		453.108	-2024.63	2627.71	-3436.41
3392.59	2311.08	3686.35	2127.19		2670	-2118	2965	1627		462.169	-2029.16	2607.32	-3436.41
3392.59	2311.08	3686.35	2127.19		2670	-2150	2948	1627		471.23	-2029.16	2584.67	-3440.94
3392.59	2311.08	3686.35	2127.19		2670	-2173	2943	1614		471.23	-2029.16	2573.34	-3440.94
3392.59	2311.08	3686.35	2127.19		2662	-2205	2934	1610		482.556	-2026.89	2552.95	-3440.94
3392.59	2311.08	3688.68	2131.86		2662	-2236	2934	1610		489.352	-2022.36	2518.97	-3436.41
3389.47	2307.96	3691.02	2136.54		2662	-2252	2912	1606		496.148	-2020.1	2491.79	-3436.41
3383.24	2304.84	3695.7	2141.21		2662	-2252	2912	1597		507.474	-2020.1	2478.2	-3434.14
3380.12	2298.61	3702.71	2150.56		2654	-2292	2912	1606		525.596	-2006.5	2455.55	-3429.61
3377.01	2295.49	3712.06	2157.58		2646	-2307	2912	1606		530.127	-1995.18	2435.16	-3429.61
3370.78	2295.49	3714.4	2164.59		2630	-2339	2912	1606		534.657	-1986.12	2419.3	-3427.34
3370.78	2292.38	3719.07	2164.59		2630	-2378	2912	1606		532.392	-1974.79	2412.51	-3425.08
3367.66	2292.38	3730.76	2166.93		2630	-2402	2912	1606		532.392	-1967.99	2398.91	-3427.34
3364.54	2292.38	3735.43	2173.94		2622	-2418	2912	1606		530.127	-1963.46	2385.32	-3429.61
3358.31	2289.26	3744.79	2173.94		2599	-2441	2912	1606		530.127	-1954.4	2364.93	-3436.41
3348.96	2289.26	3758.81	2173.94		2599	-2465	2912	1606		532.392	-1945.34	2344.55	-3447.73
3336.49	2286.14	3765.82	2173.94		2583	-2481	2912	1606		536.923	-1936.28	2326.43	-3450
3324.02	2286.14	3777.51	2173.94		2575	-2504	2912	1606		539.188	-1934.02	2317.36	-3454.53
3311.56	2286.14	3791.54	2171.6		2559	-2544	2912	1606		541.453	-1922.69	2312.83	-3454.53
3305.32	2286.14	3798.55	2169.26		2559	-2551	2912	1606		541.453	-1920.42	2306.04	-3456.79
3292.86	2286.14	3810.24	2169.26		2559	-2567	2912	1601		548.249	-1911.36	2303.77	-3461.32
3277.27	2283.03	3831.28	2159.91		2559	-2575	2912	1597		550.514	-1909.1	2292.45	-3465.85
3271.04	2283.03	3849.98	2150.56		2559	-2591	2912	1588		550.514	-1902.3	2287.92	-3470.38
3261.69	2283.03	3864	2138.88		2559	-2583	2912	1579		545.984	-1897.77	2276.59	-3479.45
3252.34	2279.91	3878.03	2131.86		2559	-2599	2912	1566		545.984	-1893.24	2265.26	-3486.24
3236.75	2276.79	3882.7	2127.19		2559	-2614	2912	1549		545.984	-1886.45	2267.53	-3488.51
3221.17	2276.79	3889.72	2122.51		2559	-2630	2912	1531		541.453	-1875.12	2267.53	-3488.51
3214.94	2270.56	3901.4	2117.84		2559	-2638	2912	1518		541.453	-1868.32	2267.53	-3486.24
3205.59	2267.44	3917.77	2103.81		2551	-2638	2908	1513		541.453	-1863.79	2267.53	-3486.24
3199.35	2264.32	3931.79	2094.46		2551	-2646	2904	1509		541.453	-1859.26	2267.53	-3486.24
3190	2258.09	3955.17	2080.44		2544	-2646	2904	1505		539.188	-1847.94	2267.53	-3486.24
3180.65	2254.97	3983.22	2066.41		2544	-2654	2904	1496		534.657	-1841.14	2269.79	-3483.98
3168.18	2251.86	4004.26	2054.72		2536	-2662	2904	1478		532.392	-1834.34	2269.79	-3483.98
3149.49	2245.62	4022.96	2045.37		2528	-2662	2904	1465		530.127	-1816.22	2269.79	-3483.98
3137.02	2245.62	4041.66	2031.35		2520	-2662	2904	1448		530.127	-1802.63	2269.79	-3483.98
3127.67	2248.74	4067.37	2012.65		2504	-2662	2904	1435		523.331	-1786.77	2269.79	-3481.71
3118.32	2242.51	4090.75	2000.96		2488	-2662	2904	1426		530.127	-1775.45	2269.79	-3481.71
3112.08	2242.51	4107.11	1986.93		2488	-2646	2904	1426		530.127	-1766.39	2269.79	-3481.71
3105.85	2242.51	4111.78	1982.26		2488	-2654	2904	1417		530.127	-1752.8	2269.79	-3481.71
3102.73	2242.51	4116.46	1979.92		2481	-2654	2904	1413		530.127	-1739.2	2269.79	-3481.71
3093.38	2242.51	4123.47	1975.25		2449	-2670	2904	1408		532.392	-1721.08	2269.79	-3481.71
3090.27	2242.51	4135.16	1963.56		2449	-2670	2904	1399		532.392	-1709.76	2269.79	-3481.71
3080.92	2242.51	4151.52	1956.55		2449	-2670	2904	1395		530.127	-1698.43	2269.79	-3481.71
3074.68	2242.51	4163.21	1954.21		2449	-2670	2904	1391		530.127	-1693.9	2269.79	-3481.71
3071.57	2242.51	4172.56	1949.53		2449	-2670	2904	1391		525.596	-1682.57	2269.79	-3481.71
3062.22	2242.51	4181.91	1940.18		2449	-2670	2904	1382		525.596	-1664.45	2269.79	-3481.71
3049.75	2242.51	4198.27	1928.49		2449	-2670	2904	1382		527.862	-1641.8	2269.79	-3481.71
3043.51	2239.39	4207.62	1926.16		2449	-2670	2904	1382		527.862	-1630.47	2269.79	-3479.45
3037.28	2239.39	4221.65	1919.14		2449	-2670	2904	1382		530.127	-1614.61	2269.79	-3477.18
3018.58	2236.27	4231	1912.13		2449	-2670	2904	1382		530.127	-1603.29	2269.79	-3477.18
3009.23	2230.04	4245.02	1900.44		2449	-2670	2904	1382		525.596	-1589.7	2269.79	-3479.45
2999.88	2230.04	4259.05	1893.43		2449	-2670	2904	1382		525.596	-1578.37	2269.79	-3479.45
2993.65	2230.04	4263.73	1886.42		2449	-2670	2904	1382		525.596	-1564.78	2269.79	-3477.18
2990.53	2226.92	4270.74	1879.41		2449	-2670	2904	1382		525.596	-1555.72	2269.79	-3477.18
2987.41	2226.92	4280.09	1872.39		2449	-2670	2904	1382		523.331	-1542.12	2269.79	-3477.18
2984.3	2226.92	4287.1	1867.72		2457	-2670	2904	1382		518.801	-1526.27	2269.79	-3477.18
2984.3	2223.81	4296.45	1860.7		2457	-2662	2904	1382		514.27	-1510.41	2272.06	-3479.45
2978.06	2223.81	4303.47	1853.69		2457	-2662	2904	1382		514.27	-1496.82	2272.06	-3479.45
2974.95	2220.69	4312.81	1844.34		2457	-2662	2904	1382		514.27	-1478.7	2272.06	-3479.45
2974.95	2214.46	4317.49	1837.33		2457	-2662	2904	1382		507.474	-1471.9	2272.06	-3479.45
2968.71	2214.46	4326.84	1830.32		2457	-2662	2904	1382		489.352	-1469.64	2272.06	-3481.71
2965.6	2211.34	4340.87	1816.29		2465	-2654	2904	1382		468.965	-1471.9	2272.06	-3481.71
2965.6	2211.34	4347.88	1809.28		2488	-2646	2895	1391		462.169	-1478.7	2296.98	-3468.12
2965.6	2211.34	4352.55	1804.6		2496	-2630	2886	1395		441.782	-1494.55	2310.57	-3456.79
2962.48	2205.11	4361.9	1795.25		2528	-2622	2886	1399		437.251	-1501.35	2319.63	-3452.26
2962.48	2201.99	4373.59	1781.23		2536	-2614	2882	1408		430.455	-1510.41	2335.49	-3447.73
2962.48	2198.87	4378.27	1769.54		2544	-2607	2882	1408		416.864	-1521.74	2346.81	-3445.47
2962.48	2192.64	4380.6	1762.53		2559	-2599	2882	1408		414.598	-1528.53	2355.87	-3440.94
2962.48	2192.64	4385.28	1753.18		2583	-2575	2882	1408		405.537	-1537.59	2367.2	-3438.67
2962.48	2192.64	4387.62	1750.84		2607	-2567	2882	1408		394.211	-1548.92	2376.26	-3436.41
2962.48	2192.64	4392.29	1743.83		2622	-2544	2882	1408		385.15	-1555.72	2383.06	-3436.41
2962.48	2192.64	4392.29	1743.83		2630	-2528	2882	1408		376.089	-1564.78	2394.38	-3434.14
2962.48	2192.64	4401.64	1734.48		2646	-2504	2882	1408		371.558	-1571.57	2394.38	-3434.14
2962.48	2192.64	4403.98	1732.14		2654	-2488	2882	1413		364.763	-1578.37	2394.38	-3434.14
2962.48	2192.64	4406.32	1732.14		2654	-2473	2882	1417		362.497	-1587.43	2394.38	-3434.14
2962.48	2195.76	4408.65	1729.8		2646	-2449	2882	1417		360.232	-1591.96	2394.38	-3434.14
2965.6	2195.76	4410.99	1727.46		2646	-2433	2890	1426		355.702	-1607.82	2394.38	-3436.41
2971.83	2195.76	4415.67	1725.13		2638	-2410	2890	1443		351.171	-1614.61	2410.24	-3427.34
2978.06	2198.87	4415.67	1725.13		2638	-2394	2890	1448		346.641	-1621.41	2410.24	-3429.61
2987.41	2198.87	4418.01	1722.79		2646	-2370	2890	1456		342.11	-1630.47	2417.04	-3422.81
2999.88	2205.11	4425.02	1732.14		2646	-2339	2895	1465		337.579	-1639.53	2428.36	-3422.81
3018.58	2211.34	4422.68	1741.49		2662	-2299	2899	1470		328.518	-1655.39	2430.63	-3422.81
3037.28	2211.34	4422.68	1750.84		2662	-2260	2899	1505		326.253	-1659.92	2441.95	-3420.55
3046.63	2217.57	4420.34	1762.53		2670	-2205	2899	1513		312.662	-1671.24	2448.75	-3418.28
3077.8	2223.81	4420.34	1771.88		2677	-2244	2904	1518		303.601	-1684.84	2453.28	-3416.02
3087.15	2223.81	4413.33	1783.57		2693	-2229	2904	1527		296.805	-1689.37	2457.81	-3413.75
3108.97	2223.81	4408.65	1792.91		2717	-2197	2904	1540		283.213	-1698.43	2460.08	-3413.75
3127.67	2226.92	4401.64	1806.94		2717	-2197	2904	1570		265.091	-1702.96	2462.34	-3411.49
3143.25	2226.92	4389.95	1823.3		2709	-2189	2904	1575		249.234	-1707.49	2462.34	-3411.49
3193.12	2230.04	4378.27	1832.65		2717	-2158	2904	1584		228.847	-1716.55	2471.4	-3397.9
3202.47	2230.04	4364.24	1846.68		2717	-2150	2904	1588		217.521	-1723.35	2473.67	-3393.36
3221.17	2226.92	4350.22	1851.36		2709	-2126	2904	1601		206.194	-1730.14	2473.67	-3388.84
3236.75	2226.92	4333.85	1860.7		2717	-2118	2904	1610		201.664	-1741.47	2473.67	-3379.77
3252.34	2223.81	4324.5	1867.72		2717	-2118	2904	1614		190.337	-1752.8	2473.67	-3370.71
3277.27	2223.81	4312.81	1872.39		2717	-2118	2904	1623		183.542	-1759.59	2475.93	-3363.92
3292.86	2223.81	4303.47	1877.07		2717	-2118	2904	1632		165.419	-1768.65	2478.2	-3357.12
3305.32	2223.81	4287.1	1886.42		2717	-2103	2904	1641		151.828	-1777.71	2478.2	-3348.06
3333.37	2214.46	4270.74	1891.09		2717	-2095	2904	1649		131.44	-1782.24	2482.73	-3336.73
3355.19	2201.99	4254.38	1891.09		2717	-2079	2904	1663		108.788	-1784.51	2482.73	-3325.41
3380.12	2189.52	4242.69	1893.43		2717	-2055	2904	1680		95.196	-1789.04	2482.73	-3314.08
3401.94	2180.17	4226.32	1893.43		2717	-2055	2904	1684		81.605	-1791.3	2482.73	-3305.02
3429.99	2164.59	4209.96	1895.77		2717	-2040	2904	1698		56.687	-1793.57	2482.73	-3298.22
3448.69	2149.01	4198.27	1895.77		2717	-2040	2904	1711		40.83	-1802.63	2484.99	-3289.16
3451.81	2136.54	4181.91	1895.77		2717	-2024	2908	1715		40.83	-1800.36	2484.99	-3284.63
3476.74	2117.84	4158.53	1898.11		2733	-2000	2908	1728		29.504	-1807.16	2484.99	-3273.31
3482.98	2111.6	4153.86	1898.11		2733	-1992	2908	1733		11.381	-1813.96	2484.99	-3264.24
3486.09	2105.37	4132.82	1895.77		2733	-1969	2908	1741		2.32	-1816.22	2484.99	-3257.45
3495.45	2096.02	4123.47	1895.77		2733	-1969	2908	1755		0.055	-1836.61	2484.99	-3248.39
3504.8	2089.79	4114.12	1895.77		2733	-1969	2904	1777		0.055	-1843.41	2484.99	-3241.59
3514.14	2083.55	4100.1	1895.77		2733	-1969	2904	1790		0.055	-1859.26	2484.99	-3237.06
3523.5	2077.32	4086.07	1893.43		2733	-1969	2904	1794		9.116	-1875.12	2484.99	-3234.8
3535.96	2067.97	4069.71	1893.43		2733	-1969	2899	1803		13.647	-1888.71	2484.99	-3221.2
3548.43	2058.62	4055.68	1893.43		2740	-1961	2899	1803		22.708	-1893.24	2489.53	-3216.68
3564.01	2049.27	4043.99	1893.43		2740	-1961	2899	1812		47.626	-1900.04	2489.53	-3214.41
3576.48	2036.8	4036.98	1891.09		2740	-1961	2899	1812		56.687	-1900.04	2489.53	-3209.88
3585.83	2030.57	4020.62	1888.76		2740	-1961	2899	1812		68.013	-1902.3	2489.53	-3207.61
3598.3	2024.34	4006.59	1888.76		2740	-1961	2899	1812		86.135	-1902.3	2489.53	-3205.35
3607.65	2014.98	4001.92	1888.76		2756	-1961	2899	1812		90.666	-1897.77	2496.32	-3200.82
3623.23	2005.63	3994.91	1888.76		2764	-1961	2899	1812		106.523	-1893.24	2496.32	-3198.55
3632.58	1993.17	3987.89	1884.08		2764	-1961	2899	1812		115.584	-1893.24	2496.32	-3198.55
3641.93	1983.82	3978.54	1886.42		2788	-1969	2899	1812		135.971	-1879.65	2496.32	-3194.02
3648.17	1983.82	3976.2	1888.76		2788	-1992	2899	1816		140.502	-1863.79	2498.59	-3189.49
3657.52	1974.47	3964.52	1888.76		2788	-1992	2899	1816		142.767	-1861.53	2498.59	-3182.7
3663.75	1971.35	3957.5	1888.76		2788	-1992	2899	1816		151.828	-1854.73	2498.59	-3182.7
3679.33	1958.88	3957.5	1888.76		2796	-1984	2899	1816		151.828	-1834.34	2500.85	-3180.43
3682.45	1952.65	3959.84	1881.74		2827	-1992	2899	1816		154.093	-1823.02	2500.85	-3178.16
3688.68	1949.53	3959.84	1877.07		2835	-2000	2899	1816		154.093	-1807.16	2496.32	-3173.64
3691.8	1946.42	3959.84	1874.73		2835	-2032	2899	1816		154.093	-1795.84	2496.32	-3166.84
3698.03	1933.95	3959.84	1872.39		2843	-2063	2899	1816		147.297	-1777.71	2484.99	-3164.57
3698.03	1933.95	3959.84	1867.72		2851	-2095	2899	1816		147.297	-1757.32	2475.93	-3169.1
3701.15	1933.95	3959.84	1867.72		2851	-2103	2899	1816		147.297	-1743.73	2469.14	-3171.37
3701.15	1937.07	3959.84	1867.72		2851	-2103	2904	1816		145.032	-1723.35	2455.55	-3175.9
3707.38	1940.18	3959.84	1865.38		2851	-2103	2908	1816		149.563	-1702.96	2444.22	-3189.49
3707.38	1949.53	3962.18	1865.38		2851	-2103	2908	1816		154.093	-1689.37	2428.36	-3205.35
3698.03	1949.53	3962.18	1865.38		2851	-2110	2908	1816		160.889	-1678.04	2417.04	-3223.47
3694.92	1952.65	3962.18	1865.38		2851	-2110	2908	1816		165.419	-1673.51	2403.45	-3239.33
3685.57	1955.77	3962.18	1865.38		2851	-2118	2908	1816		176.746	-1666.72	2392.12	-3250.65
3673.1	1962	3962.18	1865.38		2851	-2118	2908	1816		185.807	-1655.39	2371.73	-3257.45
3660.63	1962	3971.53	1860.7		2851	-2118	2908	1816		201.664	-1637.27	2355.87	-3259.72
3657.52	1962	3980.88	1858.37		2851	-2118	2908	1816		217.521	-1625.94	2340.02	-3264.24
3651.28	1962	3990.23	1858.37		2851	-2118	2908	1829		233.377	-1614.61	2321.89	-3259.72
3645.05	1965.12	4001.92	1856.03		2851	-2118	2904	1829		249.234	-1601.02	2303.77	-3255.18
3638.82	1968.23	4025.29	1846.68		2851	-2118	2904	1842		292.274	-1585.16	2299.24	-3246.12
3629.47	1971.35	4034.64	1844.34		2851	-2118	2899	1847		308.131	-1564.78	2290.18	-3239.33
3620.11	1971.35	4051.01	1842		2851	-2118	2895	1847		326.253	-1553.45	2281.12	-3232.53
3617	1974.47	4076.72	1837.33		2827	-2110	2890	1842		339.845	-1537.59	2272.06	-3223.47
3604.53	1974.47	4086.07	1832.65		2827	-2110	2890	1838		355.702	-1526.27	2263	-3216.68
3601.41	1974.47	4100.1	1832.65		2819	-2110	2886	1834		373.824	-1517.21	2256.2	-3209.88
3598.3	1977.58	4104.77	1823.3		2819	-2110	2882	1825		391.946	-1501.35	2253.94	-3205.35
3582.71	1977.58	4121.13	1820.97		2819	-2110	2873	1825		394.211	-1487.76	2238.08	-3196.29
3576.48	1977.58	4142.17	1813.95		2811	-2110	2864	1825		398.742	-1485.49	2235.82	-3194.02
3564.01	1977.58	4163.21	1806.94		2811	-2103	2864	1816		398.742	-1478.7	2222.22	-3184.96
3557.78	1980.7	4174.9	1795.25		2811	-2087	2860	1812		398.742	-1478.7	2219.96	-3180.43
3542.2	1983.82	4191.26	1790.58		2811	-2087	2855	1799		401.007	-1478.7	2210.9	-3175.9
3520.38	1999.4	4209.96	1778.89		2811	-2087	2851	1794		401.007	-1478.7	2204.1	-3169.1
3504.8	2005.63	4231	1769.54		2780	-2087	2847	1777		406.67	-1479.83	2190.51	-3160.04
3486.09	2014.98	4242.69	1762.53		2780	-2079	2847	1759		406.67	-1479.83	2188.24	-3155.51
3470.51	2024.34	4261.39	1755.51		2803	-2071	2842	1733		407.803	-1478.7	2183.71	-3150.98
3461.16	2027.45	4284.76	1748.5		2803	-2071	2842	1715		410.068	-1478.7	2172.39	-3146.45
3454.93	2030.57	4296.45	1736.81		2803	-2071	2833	1711		410.068	-1478.7	2156.53	-3137.39
3442.46	2033.68	4310.48	1732.14		2803	-2071	2833	1698		410.068	-1478.7	2154.27	-3135.12
3429.99	2033.68	4319.83	1722.79		2803	-2071	2833	1684		410.068	-1478.7	2152	-3130.59
3417.53	2039.92	4324.5	1708.76		2803	-2071	2833	1667		410.068	-1478.7	2149.74	-3130.59
3401.94	2039.92	4345.54	1697.08		2803	-2071	2833	1649		410.068	-1478.7	2142.94	-3128.33
3383.24	2043.04	4354.89	1678.38		2803	-2071	2833	1641		410.068	-1478.7	2138.41	-3121.53
3370.78	2043.04	4373.59	1669.02		2803	-2071	2833	1636		411.201	-1486.63	2131.61	-3114.74
3361.42	2043.04	4385.28	1662.01		2803	-2071	2829	1632		411.201	-1493.42	2120.29	-3105.68
3348.96	2043.04	4394.63	1655		2803	-2071	2829	1619		411.201	-1500.22	2120.29	-3098.88
3345.84	2039.92	4403.98	1650.32		2780	-2063	2829	1606		411.201	-1501.35	2115.76	-3092.09
3339.61	2036.8	4418.01	1638.64		2780	-2063	2833	1588		411.201	-1504.75	2111.23	-3087.55
3333.37	2033.68	4429.69	1631.62		2780	-2063	2833	1584		407.803	-1509.28	2106.7	-3078.49
3333.37	2033.68	4443.72	1622.27		2780	-2063	2838	1566		403.272	-1511.54	2099.9	-3073.96
3330.26	2033.68	4450.73	1605.91		2780	-2063	2838	1544		399.874	-1510.41	2097.63	-3071.7
3327.14	2033.68	4467.09	1601.23		2780	-2063	2842	1513		396.476	-1510.41	2093.1	-3064.9
3324.02	2033.68	4469.43	1591.88		2772	-2047	2860	1474		393.078	-1511.54	2088.57	-3053.58
3320.91	2033.68	4476.44	1580.2		2772	-2055	2877	1448		388.548	-1511.54	2079.51	-3042.25
3311.56	2030.57	4485.8	1568.51		2772	-2055	2890	1421		385.15	-1513.81	2079.51	-3037.72
3308.44	2030.57	4490.47	1559.16		2772	-2055	2904	1399		382.885	-1516.07	2072.72	-3026.39
3302.21	2027.45	4497.48	1547.47		2772	-2055	2926	1373		380.62	-1517.21	2068.19	-3012.8
3299.09	2027.45	4504.5	1531.11		2772	-2055	2930	1356		376.089	-1519.47	2063.66	-3006.01
3292.86	2021.22	4506.83	1521.76		2772	-2055	2943	1347		369.293	-1522.87	2061.39	-2994.68
3286.62	2018.1	4516.18	1505.39		2772	-2055	2956	1329		361.365	-1521.74	2063.66	-2981.09
3271.04	2014.98	4520.86	1503.06		2764	-2055	2978	1299		357.967	-1524	2068.19	-2972.03
3258.57	2014.98	4520.86	1498.38		2764	-2055	3013	1277		355.702	-1525.14	2074.98	-2965.23
3249.22	2014.98	4525.53	1489.03		2764	-2055	3031	1268		352.304	-1526.27	2074.98	-2953.9
3236.75	2014.98	4527.87	1477.34		2764	-2055	3035	1255		350.038	-1529.67	2074.98	-2944.84
3230.52	2005.63	4527.87	1477.34		2764	-2055	3035	1242		346.641	-1530.8	2074.98	-2931.25
3230.52	2005.63	4530.21	1467.99		2756	-2055	3035	1233		344.375	-1531.93	2074.98	-2915.39
3224.29	2005.63	4532.55	1460.98		2756	-2063	3035	1215		343.243	-1531.93	2090.84	-2904.07
3218.05	2005.63	4544.23	1458.64		2756	-2063	3035	1193		336.447	-1530.8	2106.7	-2888.21
3211.82	2005.63	4548.91	1451.63		2756	-2063	3035	1176		335.314	-1529.67	2122.55	-2879.15
3205.59	1999.4	4551.25	1449.29		2748	-2063	3040	1154		333.049	-1529.67	2138.41	-2874.62
3202.47	1999.4	4551.25	1449.29		2748	-2063	3048	1136		329.651	-1526.27	2156.53	-2872.36
3202.47	1999.4	4551.25	1449.29		2748	-2063	3070	1114		329.651	-1524	2179.18	-2870.09
3202.47	2014.98	4553.58	1446.95		2733	-2063	3079	1101		328.518	-1521.74	2195.04	-2872.36
3208.7	2027.45	4553.58	1444.62		2733	-2063	3079	1079		325.121	-1521.74	2208.63	-2874.62
3214.94	2046.15	4553.58	1444.62		2733	-2071	3079	1066		322.855	-1520.61	2217.69	-2881.42
3214.94	2058.62	4553.58	1444.62		2733	-2071	3079	1049		320.59	-1520.61	2240.35	-2890.48
3214.94	2077.32	4553.58	1451.63		2733	-2071	3079	1027		317.192	-1520.61	2249.41	-2897.27
3233.64	2092.9	4553.58	1467.99		2733	-2071	3075	1009		313.794	-1518.34	2269.79	-2910.86
3242.99	2096.02	4548.91	1486.69		2733	-2071	3070	991		308.131	-1517.21	2281.12	-2917.66
3255.45	2105.37	4544.23	1503.06		2733	-2071	3070	974		303.601	-1517.21	2299.24	-2926.72
3271.04	2108.49	4539.56	1510.07		2733	-2071	3070	960		299.07	-1516.07	2337.75	-2926.72
3289.74	2111.6	4527.87	1521.76		2717	-2079	3066	952		294.539	-1514.94	2367.2	-2935.78
3292.86	2111.6	4516.18	1540.46		2717	-2079	3062	934		290.009	-1514.94	2385.32	-2940.31
3308.44	2111.6	4483.46	1552.15		2709	-2087	3048	921		287.744	-1512.68	2396.65	-2947.11
3314.67	2111.6	4446.06	1570.85		2693	-2095	3044	912		284.346	-1513.81	2419.3	-2951.64
3330.26	2111.6	4425.02	1580.2		2693	-2103	3013	887		279.815	-1514.94	2437.42	-2951.64
3348.96	2108.49	4413.33	1596.56		2693	-2103	3013	878		276.417	-1514.94	2480.46	-2972.03
3361.42	2108.49	4392.29	1608.25		2677	-2110	3013	860		274.152	-1513.81	2503.12	-2972.03
3373.89	2099.14	4378.27	1626.95		2677	-2110	3026	856		270.754	-1513.81	2523.5	-2972.03
3386.36	2096.02	4368.92	1636.3		2677	-2110	3026	847		268.489	-1509.28	2557.48	-2972.03
3398.82	2089.79	4345.54	1645.65		2677	-2118	3026	847		263.958	-1505.88	2614.11	-2974.29
3408.18	2083.55	4317.49	1657.34		2677	-2118	3026	847		258.295	-1505.88	2639.03	-2978.82
3417.53	2074.2	4296.45	1664.35		2654	-2126	3026	847		251.499	-1503.62	2688.87	-2985.62
3429.99	2061.74	4282.43	1680.71		2654	-2126	3026	847		248.102	-1500.22	2711.52	-2987.88
3451.81	2049.27	4270.74	1687.72		2654	-2126	3026	847		242.438	-1497.95	2736.44	-2987.88
3464.28	2046.15	4240.35	1701.75		2638	-2126	3026	847		231.112	-1495.69	2772.68	-2992.41
3473.63	2033.68	4216.98	1711.1		2638	-2126	3026	847		206.194	-1487.76	2802.13	-2994.68
3479.86	2027.45	4191.26	1720.45		2638	-2134	3035	833		190.337	-1485.49	2849.7	-2996.94
3492.33	2014.98	4165.55	1732.14		2630	-2142	3040	830		176.746	-1486.63	2883.68	-2999.21
3495.45	2008.75	4144.51	1743.83		2630	-2142	3053	830		165.419	-1483.23	2913.13	-2996.94
3501.68	2002.52	4123.47	1753.18		2630	-2142	3057	820		142.767	-1478.7	2928.99	-2994.68
3504.8	1996.28	4109.45	1762.53		2630	-2142	3057	820		137.104	-1476.43	2935.78	-2992.41
3514.14	1990.05	4093.08	1764.87		2607	-2142	3057	820		108.788	-1465.11	2947.11	-2981.09
3517.26	1980.7	4079.06	1769.54		2607	-2142	3057	820		90.666	-1465.11	2960.7	-2983.35
3520.38	1971.35	4060.36	1774.21		2607	-2142	3057	820		83.87	-1456.05	2969.76	-2978.82
3535.96	1962	4039.32	1776.55		2599	-2150	3057	820		70.278	-1449.25	2978.82	-2974.29
3548.43	1955.77	4027.63	1781.23		2599	-2150	3057	820		58.952	-1444.72	2978.82	-2969.76
3560.9	1949.53	4020.62	1783.57		2599	-2150	3057	824		52.156	-1437.92	2976.56	-2962.97
3567.13	1943.3	4013.61	1783.57		2599	-2150	3075	830		47.626	-1428.86	2972.03	-2953.9
3592.06	1924.6	4004.26	1785.9		2599	-2150	3088	833		36.299	-1410.74	2960.7	-2951.64
3592.06	1915.25	3994.91	1785.9		2591	-2150	3092	833		34.034	-1401.68	2953.9	-2947.11
3598.3	1912.13	3990.23	1783.57		2583	-2134	3092	842		27.238	-1385.82	2951.64	-2940.31
3601.41	1902.78	3978.54	1783.57		2583	-2134	3097	847		27.238	-1372.23	2949.37	-2940.31
3607.65	1899.66	3971.53	1783.57		2583	-2134	3110	869		27.238	-1358.64	2935.78	-2938.05
3613.88	1896.55	3966.86	1783.57		2583	-2134	3114	881		22.708	-1338.25	2926.72	-2940.31
3617	1893.43	3962.18	1783.57		2575	-2126	3114	918		22.708	-1317.86	2917.66	-2942.58
3617	1893.43	3957.5	1783.57		2567	-2118	3114	943		22.708	-1299.74	2906.33	-2942.58
3617	1887.2	3952.83	1783.57		2567	-2103	3114	948		22.708	-1290.68	2901.8	-2942.58
3620.11	1887.2	3948.15	1783.57		2567	-2087	3119	966		24.973	-1272.56	2892.74	-2944.84
3620.11	1880.96	3945.82	1781.23		2567	-2071	3119	988		27.238	-1263.5	2872.36	-2947.11
3623.23	1880.96	3945.82	1781.23		2567	-2055	3119	1013		31.769	-1249.91	2858.76	-2951.64
3623.23	1877.85	3941.14	1781.23		2567	-2040	3119	1027		31.769	-1231.78	2838.38	-2956.17
3626.35	1874.73	3941.14	1781.23		2583	-2032	3119	1040		34.034	-1218.19	2797.6	-2944.84
3626.35	1874.73	3941.14	1781.23		2591	-2016	3119	1053		40.83	-1206.87	2784.01	-2940.31
3626.35	1874.73	3941.14	1781.23		2599	-2000	3119	1066		43.095	-1197.8	2765.89	-2931.25
3626.35	1874.73	3941.14	1781.23		2599	-1977	3119	1075		47.626	-1188.74	2756.83	-2922.19
3629.47	1871.61	3941.14	1781.23		2622	-1945	3127	1079		47.626	-1181.95	2725.11	-2913.13
3629.47	1871.61	3941.14	1781.23		2630	-1929	3127	1092		52.156	-1170.62	2709.26	-2904.07
3629.47	1871.61	3941.14	1781.23		2638	-1906	3127	1106		58.952	-1166.09	2695.66	-2895.01
3629.47	1871.61	3941.14	1781.23		2654	-1882	3127	1114		63.483	-1159.3	2673.01	-2890.48
3629.47	1871.61	3941.14	1781.23		2654	-1851	3127	1128		74.809	-1154.76	2663.95	-2888.21
3629.47	1871.61	3941.14	1781.23		2662	-1819	3127	1141		77.074	-1154.76	2648.09	-2885.95
3629.47	1871.61	3941.14	1781.23		2662	-1811	3119	1149		81.605	-1154.76	2629.97	-2881.42
3629.47	1871.61	3941.14	1781.23		2662	-1795	3119	1158		92.931	-1150.24	2618.64	-2881.42
3629.47	1871.61	3941.14	1781.23		2662	-1795	3114	1163		99.727	-1150.24	2600.52	-2881.42
3629.47	1871.61	3941.14	1781.23		2662	-1780	3110	1171		106.523	-1150.24	2591.46	-2876.89
3626.35	1874.73	3941.14	1781.23		2662	-1780	3101	1185		111.053	-1150.24	2573.34	-2872.36
3626.35	1884.08	3941.14	1781.23		2677	-1764	3097	1189		117.849	-1150.24	2550.69	-2865.56
3620.11	1887.2	3945.82	1781.23		2677	-1764	3083	1198		135.971	-1157.03	2530.3	-2858.76
3607.65	1890.31	3952.83	1778.89		2677	-1764	3079	1206		154.093	-1166.09	2518.97	-2854.23
3598.3	1890.31	3955.17	1776.55		2685	-1756	3066	1220		154.093	-1168.36	2514.44	-2849.7
3592.06	1890.31	3959.84	1774.21		2693	-1764	3057	1233		163.154	-1177.42	2507.65	-2845.17
3585.83	1890.31	3969.19	1771.88		2717	-1764	3040	1237		163.154	-1179.68	2500.85	-2836.11
3585.83	1890.31	3985.55	1764.87		2725	-1740	3026	1255		167.685	-1184.21	2491.79	-2827.05
3582.71	1890.31	3994.91	1757.85		2725	-1740	3013	1263		190.337	-1197.8	2489.53	-2813.46
3579.6	1893.43	4004.26	1753.18		2725	-1740	3005	1272		208.459	-1206.87	2475.93	-2797.6
3576.48	1896.55	4013.61	1748.5		2725	-1740	2991	1285		212.99	-1206.87	2466.87	-2788.54
3567.13	1896.55	4018.28	1746.16		2725	-1740	2974	1299		222.051	-1209.13	2457.81	-2774.95
3564.01	1896.55	4020.62	1743.83		2725	-1740	2952	1316		231.112	-1211.4	2446.49	-2768.15
3560.9	1896.55	4034.64	1736.81		2725	-1740	2939	1329		256.03	-1213.66	2430.63	-2761.36
3557.78	1896.55	4046.33	1732.14		2725	-1740	2921	1347		267.356	-1213.66	2421.57	-2756.83
3548.43	1896.55	4058.02	1727.46		2725	-1740	2904	1360		269.622	-1213.66	2405.71	-2752.3
3542.2	1899.66	4069.71	1722.79		2725	-1740	2899	1369		280.948	-1215.93	2398.91	-2743.24
3529.73	1899.66	4072.05	1720.45		2725	-1740	2890	1373		285.478	-1218.19	2387.59	-2738.7
3526.61	1899.66	4090.75	1713.44		2725	-1740	2877	1382		296.805	-1222.72	2380.79	-2734.17
3520.38	1902.78	4104.77	1711.1		2725	-1740	2864	1391		303.601	-1220.46	2374	-2729.64
3511.03	1902.78	4125.81	1699.41		2725	-1740	2851	1399		310.396	-1218.19	2371.73	-2725.11
3504.8	1905.9	4142.17	1690.06		2725	-1740	2838	1404		317.192	-1215.93	2367.2	-2718.32
3501.68	1905.9	4165.55	1683.05		2725	-1740	2825	1413		333.049	-1215.93	2360.41	-2704.72
3495.45	1905.9	4186.59	1671.36		2725	-1740	2812	1413		355.702	-1213.66	2358.14	-2702.46
3489.21	1905.9	4205.29	1664.35		2725	-1740	2807	1417		373.824	-1213.66	2351.34	-2693.4
3479.86	1905.9	4216.98	1664.35		2725	-1740	2803	1421		382.885	-1211.4	2349.08	-2686.6
3473.63	1905.9	4228.66	1655		2725	-1740	2794	1430		403.272	-1211.4	2346.81	-2677.54
3467.39	1905.9	4242.69	1650.32		2733	-1717	2785	1439		419.129	-1209.13	2346.81	-2675.28
3461.16	1902.78	4252.04	1640.97		2740	-1717	2785	1439		437.251	-1195.54	2344.55	-2673.01
3458.04	1899.66	4270.74	1631.62		2740	-1717	2785	1439		444.047	-1193.28	2344.55	-2668.48
3451.81	1899.66	4287.1	1622.27		2740	-1717	2785	1439		455.373	-1186.48	2344.55	-2661.68
3439.34	1896.55	4303.47	1615.26		2740	-1717	2785	1439		455.373	-1186.48	2344.55	-2661.68
3433.11	1896.55	4317.49	1608.25		2740	-1717	2781	1448		468.965	-1177.42	2344.55	-2661.68
3420.64	1896.55	4333.85	1596.56		2740	-1709	2776	1456		487.087	-1168.36	2344.55	-2661.68
3414.41	1896.55	4343.2	1594.22		2740	-1717	2776	1465		498.413	-1154.76	2346.81	-2661.68
3405.06	1896.55	4352.55	1587.21		2740	-1717	2772	1483		507.474	-1145.7	2353.61	-2661.68
3398.82	1896.55	4361.9	1580.2		2740	-1717	2772	1496		523.331	-1136.64	2358.14	-2659.42
3389.47	1896.55	4371.25	1575.52		2740	-1717	2772	1505		534.657	-1129.85	2369.47	-2654.89
3383.24	1896.55	4375.93	1566.17		2740	-1717	2772	1505		543.719	-1111.72	2383.06	-2650.36
3377.01	1896.55	4380.6	1561.5		2740	-1717	2772	1505		555.045	-1091.34	2401.18	-2650.36
3370.78	1896.55	4389.95	1556.82		2740	-1717	2772	1505		561.841	-1064.16	2419.3	-2648.09
3367.66	1896.55	4406.32	1547.47		2740	-1717	2776	1509		577.697	-1043.77	2444.22	-2648.09
3361.42	1896.55	4415.67	1533.44		2740	-1717	2776	1509		586.759	-1025.64	2480.46	-2652.62
3358.31	1896.55	4422.68	1521.76		2740	-1717	2785	1509		604.881	-1002.99	2494.06	-2652.62
3352.07	1896.55	4432.03	1517.08		2740	-1717	2785	1509		627.533	-962.218	2512.18	-2654.89
3348.96	1896.55	4441.38	1510.07		2740	-1717	2785	1509		634.329	-946.361	2530.3	-2657.16
3339.61	1896.55	4450.73	1500.72		2740	-1717	2785	1509		632.064	-937.3	2534.83	-2652.62
3336.49	1896.55	4457.74	1493.71		2740	-1717	2785	1509		627.533	-919.178	2534.83	-2636.77
3333.37	1896.55	4467.09	1489.03		2740	-1717	2785	1509		620.737	-898.79	2532.57	-2629.97
3333.37	1909.02	4474.11	1482.02		2740	-1717	2790	1509		609.411	-885.199	2528.03	-2614.11
3339.61	1915.25	4478.78	1475.01		2740	-1717	2785	1513		602.615	-876.138	2523.5	-2595.99
3342.72	1921.48	4481.12	1470.33		2740	-1717	2812	1513		598.085	-869.342	2523.5	-2589.2
3348.96	1924.6	4488.13	1465.66		2733	-1717	2825	1513		589.024	-851.22	2516.71	-2564.28
3352.07	1933.95	4490.47	1460.98		2733	-1717	2838	1513		582.228	-830.832	2516.71	-2548.42
3355.19	1940.18	4499.82	1446.95		2733	-1725	2838	1513		559.575	-799.119	2514.44	-2530.3
3358.31	1946.42	4499.82	1444.62		2725	-1717	2842	1513		557.31	-787.792	2514.44	-2518.97
3361.42	1955.77	4499.82	1439.94		2725	-1717	2855	1513		543.719	-774.201	2514.44	-2512.18
3367.66	1962	4504.5	1437.61		2725	-1717	2864	1513		534.657	-758.344	2512.18	-2503.12
3370.78	1965.12	4504.5	1435.27		2693	-1740	2864	1513		525.596	-749.283	2512.18	-2494.06
3370.78	1965.12	4504.5	1435.27		2693	-1740	2864	1513		500.678	-701.712	2514.44	-2489.53
3373.89	1971.35	4502.16	1435.27		2693	-1740	2877	1509		478.026	-697.182	2516.71	-2480.46
3380.12	1974.47	4502.16	1449.29		2693	-1740	2860	1487		464.434	-692.651	2521.24	-2469.14
3383.24	1977.58	4502.16	1467.99		2685	-1740	2860	1487		455.373	-679.06	2525.77	-2462.34
3386.36	1977.58	4502.16	1477.34		2677	-1756	2860	1478		446.312	-674.529	2528.03	-2455.55
3392.59	1977.58	4492.81	1491.37		2662	-1772	2873	1478		423.66	-674.529	2532.57	-2446.49
3401.94	1980.7	4485.8	1500.72		2654	-1772	2873	1478		414.598	-674.529	2539.36	-2437.42
3405.06	1980.7	4478.78	1510.07		2614	-1788	2877	1474		405.537	-656.407	2541.63	-2430.63
3414.41	1980.7	4467.09	1521.76		2614	-1788	2882	1470		396.476	-651.876	2555.22	-2421.57
3433.11	1980.7	4455.41	1531.11		2607	-1803	2882	1470		396.476	-651.876	2568.81	-2412.51
3445.58	1971.35	4446.06	1538.12		2599	-1819	2890	1461		378.354	-629.224	2577.87	-2401.18
3454.93	1965.12	4432.03	1545.13		2583	-1827	2890	1461		351.171	-620.163	2593.73	-2392.12
3464.28	1958.88	4420.34	1549.81		2567	-1858	2890	1461		351.171	-620.163	2609.58	-2387.59
3482.98	1952.65	4406.32	1561.5		2559	-1882	2890	1461		328.518	-615.632	2634.5	-2383.06
3495.45	1943.3	4399.31	1563.83		2551	-1890	2890	1461		314.927	-615.632	2652.62	-2378.53
3507.91	1930.83	4392.29	1566.17		2551	-1890	2890	1461		301.335	-602.041	2666.22	-2374
3514.14	1924.6	4378.27	1573.18		2551	-1914	2890	1461		287.744	-597.51	2697.93	-2369.47
3520.38	1912.13	4366.58	1580.2		2536	-1929	2890	1461		260.561	-583.919	2722.85	-2364.93
3529.73	1902.78	4354.89	1584.87		2536	-1929	2890	1461		251.499	-579.388	2750.03	-2358.14
3539.08	1899.66	4347.88	1587.21		2536	-1945	2886	1452		246.969	-565.796	2770.42	-2349.08
3542.2	1896.55	4338.53	1591.88		2528	-1969	2886	1443		219.786	-552.205	2790.8	-2342.28
3551.55	1887.2	4324.5	1594.22		2528	-1977	2886	1439		201.664	-552.205	2813.46	-2328.69
3560.9	1877.85	4312.81	1596.56		2528	-1992	2877	1435		179.011	-543.144	2849.7	-2303.77
3567.13	1871.61	4303.47	1601.23		2504	-2016	2869	1426		151.828	-534.083	2867.82	-2292.45
3582.71	1862.26	4294.11	1603.57		2504	-2040	2860	1421		115.584	-506.9	2897.27	-2276.59
3595.18	1849.8	4282.43	1605.91		2504	-2047	2851	1413		101.992	-502.369	2931.25	-2253.94
3604.53	1837.33	4268.4	1610.59		2504	-2063	2847	1404		79.339	-493.308	2962.97	-2242.61
3617	1834.21	4254.38	1615.26		2496	-2079	2838	1404		47.626	-470.655	3017.33	-2217.69
3623.23	1824.86	4242.69	1617.6		2488	-2087	2825	1404		34.034	-452.533	3039.98	-2206.37
3632.58	1818.63	4233.34	1622.27		2481	-2103	2816	1404		29.504	-420.82	3060.37	-2192.78
3638.82	1815.51	4226.32	1624.61		2481	-2118	2803	1404		34.034	-402.697	3092.09	-2181.45
3641.93	1809.28	4216.98	1626.95		2465	-2134	2794	1404		43.095	-393.636	3135.12	-2167.86
3648.17	1806.16	4212.3	1626.95		2465	-2150	2790	1399		47.626	-375.514	3155.51	-2163.33
3654.4	1799.93	4200.61	1629.29		2465	-2166	2781	1399		56.687	-357.392	3182.7	-2163.33
3660.63	1796.81	4195.94	1631.62		2457	-2181	2772	1391		65.748	-343.801	3221.2	-2154.27
3666.87	1793.69	4191.26	1631.62		2449	-2197	2768	1386		70.278	-334.74	3255.18	-2140.67
3669.98	1787.46	4186.59	1631.62		2441	-2213	2759	1382		88.4	-307.556	3282.37	-2133.88
3676.22	1787.46	4184.25	1633.96		2433	-2236	2755	1373		101.992	-293.965	3316.35	-2124.82
3679.33	1784.34	4184.25	1633.96		2425	-2244	2750	1369		124.645	-266.782	3343.53	-2111.23
3688.68	1778.11	4179.57	1636.3		2418	-2268	2737	1360		147.297	-253.19	3372.98	-2099.9
3694.92	1778.11	4172.56	1638.64		2402	-2276	2733	1356		165.419	-239.598	3402.43	-2093.1
3698.03	1784.34	4167.89	1640.97		2394	-2276	2733	1347		169.95	-226.007	3427.34	-2084.04
3701.15	1784.34	4167.89	1640.97		2370	-2292	2702	1325		183.542	-212.415	3461.32	-2070.45
3704.27	1784.34	4167.89	1640.97		2355	-2299	2693	1320		188.072	-212.415	3479.45	-2065.92
3707.38	1784.34	4167.89	1640.97		2347	-2299	2693	1312		192.603	-198.824	3506.63	-2059.12
3707.38	1784.34	4167.89	1640.97		2339	-2299	2693	1307		206.194	-180.702	3527.02	-2045.53
3707.38	1781.23	4167.89	1640.97		2331	-2299	2689	1294		210.725	-167.11	3554.2	-2038.74
3710.5	1778.11	4167.89	1640.97		2331	-2292	2689	1281		219.786	-162.579	3581.38	-2029.68
3713.62	1774.99	4167.89	1640.97		2323	-2284	2684	1259		242.438	-153.518	3608.57	-2020.62
3713.62	1774.99	4167.89	1640.97		2323	-2276	2676	1237		260.561	-176.171	3644.81	-2002.49
3716.74	1774.99	4167.89	1640.97		2323	-2276	2676	1224		296.805	-189.763	3665.2	-1993.43
3719.85	1771.88	4167.89	1640.97		2323	-2276	2671	1215		328.518	-216.946	3690.11	-1986.64
3719.85	1771.88	4167.89	1640.97		2323	-2276	2671	1206		387.415	-235.068	3703.71	-1970.78
3719.85	1771.88	4170.22	1640.97		2323	-2276	2667	1202		459.904	-244.129	3721.83	-1957.19
3719.85	1771.88	4170.22	1640.97		2307	-2284	2667	1198		509.74	-253.19	3744.48	-1941.33
3719.85	1771.88	4170.22	1640.97		2307	-2292	2658	1189		527.862	-271.312	3751.28	-1939.07
3719.85	1771.88	4179.57	1640.97		2307	-2292	2658	1176		564.106	-307.556	3753.54	-1925.47
3719.85	1771.88	4186.59	1643.31		2307	-2292	2654	1171		582.228	-325.678	3746.75	-1914.15
3710.5	1771.88	4193.6	1643.31		2307	-2299	2649	1145		591.289	-330.209	3724.09	-1905.09
3698.03	1771.88	4198.27	1643.31		2307	-2299	2641	1132		604.881	-334.74	3696.91	-1907.35
3691.8	1771.88	4207.62	1645.65		2307	-2299	2641	1123		627.533	-343.801	3656.14	-1893.76
3688.68	1771.88	4216.98	1645.65		2307	-2299	2641	1123		641.125	-339.27	3633.48	-1891.49
3685.57	1774.99	4226.32	1643.31		2307	-2299	2636	1114		677.369	-325.678	3597.24	-1884.7
3676.22	1774.99	4242.69	1643.31		2307	-2299	2636	1114		686.43	-321.148	3565.53	-1877.9
3673.1	1781.23	4249.7	1643.31		2307	-2299	2632	1110		700.022	-303.026	3522.49	-1873.37
3673.1	1781.23	4256.71	1643.31		2307	-2299	2632	1101		709.083	-293.965	3429.61	-1868.84
3669.98	1784.34	4263.73	1643.31		2307	-2299	2632	1101		727.205	-275.843	3368.45	-1862.05
3666.87	1784.34	4280.09	1640.97		2307	-2299	2632	1097		731.735	-253.19	3293.69	-1859.78
3660.63	1787.46	4291.78	1638.64		2307	-2299	2627	1075		736.266	-226.007	3166.84	-1871.11
3657.52	1790.58	4298.79	1636.3		2307	-2299	2627	1062		745.327	-194.293	3083.02	-1875.64
3654.4	1793.69	4310.48	1633.96		2299	-2299	2627	1062		754.388	-158.049	3030.92	-1882.43
3651.28	1796.81	4317.49	1631.62		2299	-2299	2627	1057		767.98	-135.396	2967.5	-1852.99
3645.05	1796.81	4326.84	1626.95		2299	-2299	2627	1053		795.163	-108.213	2904.07	-1825.8
3645.05	1796.81	4329.18	1622.27		2299	-2299	2627	1044		799.693	-94.622	2854.23	-1794.09
3635.7	1796.81	4338.53	1617.6		2299	-2299	2627	1044		840.468	-71.969	2830.45	-1760.11
3632.58	1796.81	4345.54	1615.26		2299	-2299	2627	1040		858.59	-67.438	2779.48	-1732.93
3632.58	1796.81	4357.23	1612.92		2299	-2299	2627	1035		867.651	-26.664	2748.9	-1705.74
3632.58	1796.81	4366.58	1605.91		2299	-2299	2627	1031		885.773	-8.542	2718.32	-1685.36
3629.47	1796.81	4373.59	1603.57		2299	-2299	2627	1027		894.834	18.642	2687.74	-1654.78
3629.47	1796.81	4385.28	1596.56		2299	-2299	2632	1027		912.957	54.886	2670.75	-1630.99
3629.47	1796.81	4394.63	1587.21		2370	-2299	2632	1022				2653.76	-1593.61
3629.47	1796.81	4401.64	1582.53		2386	-2292	2632	1022
3629.47	1796.81	4403.98	1580.2		2410	-2284	2632	1022
3629.47	1796.81	4410.99	1577.86		2410	-2284	2632	1022
3629.47	1796.81	4413.33	1573.18		2433	-2260	2632	1022
3629.47	1793.69	4420.34	1570.85		2433	-2260	2632	1031
3629.47	1793.69	4420.34	1568.51		2441	-2244	2632	1044
3629.47	1793.69	4422.68	1566.17		2449	-2244	2632	1053
3629.47	1793.69	4422.68	1563.83		2457	-2236	2627	1062
3629.47	1790.58	4422.68	1561.5		2457	-2213	2619	1075
3626.35	1790.58	4422.68	1559.16		2465	-2205	2619	1097
3623.23	1787.46	4422.68	1552.15		2465	-2181	2619	1106
3620.11	1787.46	4422.68	1547.47		2465	-2158	2619	1110
3617	1787.46	4425.02	1547.47		2465	-2126	2619	1114
3617	1787.46	4425.02	1542.8		2465	-2118	2619	1132
3613.88	1787.46	4427.36	1535.78		2465	-2110	2623	1145
3607.65	1787.46	4427.36	1531.11		2465	-2095	2623	1158
3604.53	1787.46	4427.36	1531.11		2465	-2079	2623	1176
3604.53	1787.46	4427.36	1531.11		2465	-2063	2619	1193
3601.41	1790.58	4427.36	1528.77		2457	-2024	2619	1202
3598.3	1790.58	4429.69	1526.43		2457	-2016	2614	1215
3592.06	1793.69	4432.03	1521.76		2449	-2000	2610	1228
3588.95	1793.69	4432.03	1519.42		2425	-1992	2605	1233
3579.6	1793.69	4432.03	1517.08		2425	-1984	2605	1250
3576.48	1790.58	4434.37	1512.41		2425	-1961	2601	1255
3573.36	1787.46	4434.37	1510.07		2425	-1945	2601	1272
3567.13	1787.46	4434.37	1507.73		2410	-1929	2601	1290
3564.01	1787.46	4434.37	1503.06		2402	-1914	2584	1325
3557.78	1787.46	4439.04	1500.72		2394	-1898	2579	1342
3551.55	1787.46	4441.38	1498.38		2378	-1890	2575	1356
3551.55	1787.46	4443.72	1493.71		2378	-1882	2566	1373
3545.31	1787.46	4448.39	1491.37		2378	-1858	2557	1386
3542.2	1787.46	4450.73	1491.37		2355	-1843	2548	1399
3539.08	1784.34	4453.07	1489.03		2339	-1835	2526	1421
3539.08	1784.34	4455.41	1486.69		2339	-1827	2522	1426
3535.96	1784.34	4460.08	1482.02		2331	-1827	2522	1430
3535.96	1784.34	4462.42	1477.34		2323	-1811	2513	1439
3532.85	1784.34	4462.42	1475.01		2292	-1788	2509	1448
3529.73	1784.34	4464.76	1472.67		2276	-1780	2505	1452
3529.73	1781.23	4464.76	1472.67		2276	-1764	2496	1461
3526.61	1781.23	4464.76	1472.67		2268	-1756	2491	1465
3523.5	1781.23	4464.76	1472.67		2260	-1748	2483	1474
3517.26	1778.11	4464.76	1472.67		2244	-1732	2469	1483
3507.91	1778.11	4464.76	1472.67		2244	-1725	2461	1492
3498.56	1774.99	4464.76	1472.67		2244	-1725	2456	1496
3492.33	1774.99	4464.76	1472.67		2229	-1717	2448	1505
3486.09	1774.99	4464.76	1472.67		2229	-1717	2448	1509
3486.09	1774.99	4464.76	1472.67		2229	-1717	2434	1513
3482.98	1771.88	4464.76	1479.68		2229	-1717	2426	1513
3482.98	1771.88	4464.76	1482.02		2229	-1717	2417	1518
3479.86	1771.88	4464.76	1486.69		2229	-1717	2412	1518
3479.86	1771.88	4464.76	1486.69		2213	-1709	2404	1518
3476.74	1771.88	4464.76	1486.69		2205	-1693	2404	1518
3476.74	1771.88	4464.76	1486.69		2205	-1693	2404	1518
3473.63	1768.76	4464.76	1486.69		2205	-1693	2404	1518
3473.63	1768.76	4464.76	1486.69		2205	-1693	2399	1513
3473.63	1768.76	4464.76	1486.69		2205	-1693	2399	1509
3470.51	1762.53	4464.76	1486.69		2205	-1693	2399	1509
3470.51	1762.53	4460.08	1493.71		2205	-1693	2399	1500
3470.51	1762.53	4460.08	1496.04		2205	-1693	2399	1500
3470.51	1762.53	4460.08	1496.04		2205	-1693	2391	1496
3470.51	1762.53	4460.08	1496.04		2205	-1693	2391	1496
3470.51	1762.53	4457.74	1498.38		2205	-1693	2391	1496
3470.51	1762.53	4455.41	1500.72		2205	-1693	2377	1496
3470.51	1762.53	4443.72	1507.73		2205	-1693	2377	1496
3470.51	1762.53	4443.72	1510.07		2205	-1693	2377	1496
3470.51	1762.53	4429.69	1514.74		2205	-1693	2369	1483
3476.74	1762.53	4418.01	1519.42		2205	-1693	2369	1483
3476.74	1762.53	4415.67	1521.76		2205	-1693	2369	1483
3476.74	1762.53	4408.65	1524.1		2205	-1693	2364	1478
3482.98	1768.76	4401.64	1526.43		2205	-1693	2364	1478
3486.09	1768.76	4399.31	1528.77		2205	-1693	2364	1474
3489.21	1768.76	4392.29	1535.78		2205	-1693	2360	1474
3489.21	1768.76	4385.28	1535.78		2205	-1693	2360	1470
3489.21	1768.76	4373.59	1540.46		2205	-1693	2360	1465
3489.21	1768.76	4371.25	1540.46		2205	-1693	2360	1461
3492.33	1768.76	4364.24	1545.13		2205	-1693	2355	1456
3492.33	1768.76	4357.23	1545.13		2205	-1693	2355	1452
3492.33	1768.76	4347.88	1545.13		2205	-1693	2347	1448
3495.45	1765.64	4345.54	1545.13		2205	-1693	2342	1443
3498.56	1765.64	4340.87	1545.13		2205	-1693	2342	1439
3507.91	1765.64	4333.85	1545.13		2205	-1693	2338	1439
3511.03	1762.53	4329.18	1547.47		2205	-1693	2334	1435
3520.38	1762.53	4324.5	1547.47		2205	-1693	2329	1430
3523.5	1762.53	4317.49	1547.47		2189	-1709	2329	1421
3523.5	1762.53	4312.81	1547.47		2181	-1717	2325	1417
3523.5	1762.53	4312.81	1549.81		2181	-1732	2320	1413
3523.5	1762.53	4305.8	1549.81		2181	-1740	2312	1404
3526.61	1762.53	4305.8	1549.81		2173	-1748	2307	1399
3526.61	1762.53	4301.13	1549.81		2173	-1748	2298	1395
3526.61	1762.53	4296.45	1549.81		2166	-1764	2294	1386
3526.61	1762.53	4289.44	1549.81		2142	-1764	2281	1377
3526.61	1762.53	4287.1	1549.81		2142	-1764	2277	1369
3535.96	1762.53	4280.09	1552.15		2134	-1764	2277	1364
3535.96	1762.53	4280.09	1552.15		2118	-1772	2272	1356
3539.08	1762.53	4277.75	1552.15		2103	-1772	2263	1342
3545.31	1759.41	4275.41	1554.48		2079	-1772	2259	1329
3548.43	1759.41	4268.4	1554.48		2063	-1772	2259	1320
3551.55	1753.18	4268.4	1554.48		2047	-1788	2255	1312
3551.55	1753.18	4261.39	1561.5		2047	-1788	2250	1299
3551.55	1753.18	4259.05	1561.5		2047	-1788	2246	1294
3554.66	1750.06	4256.71	1556.82		2047	-1788	2246	1285
3557.78	1750.06	4249.7	1561.5		2047	-1788	2241	1272
3557.78	1750.06	4245.02	1566.17		2040	-1803	2241	1250
3560.9	1746.94	4245.02	1566.17		2040	-1803	2237	1237
3564.01	1746.94	4242.69	1566.17		2032	-1811	2237	1233
3564.01	1746.94	4242.69	1566.17		2032	-1811	2237	1198
3564.01	1746.94	4242.69	1566.17		2032	-1811	2237	1193
3564.01	1746.94	4238.01	1566.17		2032	-1811	2250	1145
3564.01	1746.94	4235.68	1566.17		2024	-1819	2250	1123
3564.01	1746.94	4233.34	1566.17		2008	-1843	2224	1062
3564.01	1746.94	4231	1566.17		1992	-1858	2224	1040
3564.01	1746.94	4226.32	1566.17		1992	-1843	2233	1018
3564.01	1746.94	4226.32	1566.17		1992	-1843	2237	1005
3564.01	1746.94	4219.31	1566.17		1992	-1866	2268	988
3564.01	1746.94	4216.98	1566.17		1992	-1874	2272	970
3564.01	1746.94	4212.3	1566.17		1992	-1874	2277	943
3564.01	1746.94	4207.62	1568.51		2000	-1882	2281	918
3567.13	1743.83	4198.27	1570.85		1977	-1882	2281	878
3570.25	1740.71	4191.26	1570.85		1977	-1882	2281	864
3573.36	1740.71	4186.59	1570.85		1977	-1898	2268	856
3573.36	1737.59	4181.91	1570.85		1961	-1906	2268	842
3573.36	1737.59	4174.9	1570.85		1937	-1906	2259	839
3573.36	1737.59	4170.22	1570.85		1937	-1906	2246	817
		4167.89	1570.85		1937	-1914	2241	808
		4163.21	1573.18		1929	-1921	2228	790
		4156.2	1573.18		1906	-1929	2228	781
		4151.52	1573.18		1906	-1929	2224	777
		4151.52	1573.18		1906	-1937	2220	768
		4144.51	1575.52		1906	-1945	2215	754
		4137.5	1575.52		1898	-1945	2206	750
		4137.5	1575.52		1882	-1953	2206	746
		4137.5	1575.52		1874	-1953	2202	738
		4137.5	1575.52		1866	-1953	2193	729
		4137.5	1575.52		1851	-1961	2189	720
		4135.16	1575.52		1851	-1969	2184	710
		4135.16	1575.52		1851	-1969	2171	702
		4135.16	1575.52		1851	-1969	2167	693
		4135.16	1575.52		1851	-1969	2154	684
		4135.16	1575.52		1843	-1969	2149	676
		4135.16	1577.86		1843	-1969	2132	662
		4135.16	1577.86		1835	-1977	2132	650
		4135.16	1577.86		1835	-1977	2123	646
		4144.51	1577.86		1835	-1984	2123	637
		4149.19	1577.86		1835	-1984	2114	631
		4149.19	1575.52		1819	-1984	2114	623
		4149.19	1575.52		1819	-1984	2114	619
		4149.19	1575.52		1819	-1984	2110	610
		4149.19	1575.52		1803	-1977	2105	597
		4149.19	1575.52		1803	-1977	2101	589
		4149.19	1575.52		1803	-1977	2101	589
		4149.19	1575.52		1788	-1977	2097	583
		4149.19	1575.52		1788	-1977	2092	580
		4149.19	1575.52		1788	-1977	2075	580
		4149.19	1575.52		1788	-1977	2075	574
		4149.19	1575.52		1788	-1977	2053	561
		4153.86	1570.85		1788	-1977	2075	553
		4153.86	1570.85		1788	-1977	2075	553
		4153.86	1570.85		1788	-1977	2075	553
		4160.87	1568.51		1788	-1977	2075	553
		4160.87	1568.51		1788	-1953	2075	553
		4160.87	1568.51		1788	-1953	2075	567
		4160.87	1568.51		1788	-1953	2075	580
					1788	-1953	2075	592
					1788	-1953	2084	606
					1788	-1953	2084	614
					1803	-1945	2084	637
					1803	-1914	2084	646
					1851	-1906	2084	650
					1851	-1882	2084	662
					1851	-1882	2084	680
					1851	-1882	2079	684
					1851	-1874	2088	702
					1851	-1851	2088	732
					1866	-1843	2088	732
					1866	-1835	2088	750
					1874	-1827	2088	777
					1874	-1811	2084	790
					1874	-1803	2088	824
					1874	-1788	2092	839
					1882	-1764	2092	864
					1882	-1740	2092	878
					1882	-1717	2092	896
					1882	-1709	2088	903
					1874	-1685	2084	912
					1874	-1685	2079	921
					1874	-1669	2070	948
					1874	-1662	2066	957
					1866	-1646	2053	966
					1866	-1638	2044	979
					1866	-1630	2035	979
					1866	-1614	2022	982
					1866	-1599	2005	982
					1866	-1591	1996	982
					1858	-1567	1987	982
					1858	-1559	1987	988
					1858	-1551	1983	988
					1858	-1543	1970	991
					1858	-1536	1965	996
					1858	-1528	1956	996
					1858	-1528	1948	996
					1858	-1520	1939	1000
					1858	-1504	1926	1000
					1858	-1504	1913	1000
					1843	-1496	1913	1000
					1843	-1488	1908	1000
					1843	-1488	1899	1000
					1843	-1488	1891	996
					1843	-1488	1882	996
					1827	-1480	1877	996
					1827	-1480	1873	996
					1827	-1480	1869	991
					1827	-1480	1864	991
					1827	-1480	1864	991
					1827	-1480	1864	991
					1827	-1480	1864	991
					1827	-1480	1864	991
					1827	-1480	1864	988
					1827	-1488	1860	979
					1827	-1496	1860	979
					1827	-1512	1860	970
					1827	-1528	1860	970
					1827	-1543	1860	970
					1819	-1567	1860	970
					1819	-1583	1860	952
					1811	-1599	1860	952
					1811	-1606	1860	939
					1795	-1622	1864	930
					1788	-1638	1864	921
					1780	-1646	1864	900
					1756	-1662	1864	890
					1748	-1677	1864	873
					1748	-1693	1864	860
					1740	-1701	1864	847
					1732	-1709	1864	839
					1709	-1709	1864	830
					1701	-1717	1860	820
					1693	-1725	1860	817
					1693	-1740	1860	808
					1685	-1748	1860	799
					1669	-1756	1856	790
					1662	-1756	1856	786
					1654	-1772	1856	781
					1654	-1780	1856	768
					1654	-1795	1856	763
					1654	-1803	1856	763
					1654	-1827	1856	754
					1638	-1835	1856	741
					1630	-1835	1856	738
					1630	-1835	1856	724
					1606	-1835	1856	716
					1606	-1835	1856	710
					1599	-1835	1856	707
					1591	-1843	1856	693
					1591	-1851	1856	689
					1575	-1866	1856	680
					1567	-1874	1856	676
					1567	-1882	1856	671
					1567	-1882	1856	662
					1567	-1898	1856	653
					1567	-1898	1860	646
					1551	-1898	1860	646
					1536	-1914	1860	640
					1536	-1914	1856	631
					1536	-1914	1856	628
					1528	-1921	1856	628
					1512	-1921	1851	623
					1512	-1921	1842	610
					1512	-1921	1842	610
					1512	-1921	1834	610
					1512	-1921	1829	597
					1504	-1921	1825	589
					1504	-1914	1816	583
					1488	-1921	1812	583
					1480	-1921	1807	583
					1465	-1921	1803	583
					1465	-1921	1803	583
					1465	-1921	1799	589
					1465	-1921	1785	583
					1465	-1921	1785	583
					1465	-1921	1785	583
					1457	-1921	1785	583
					1457	-1914	1785	583
					1457	-1914	1790	592
					1457	-1906	1807	597
					1457	-1890	1825	606
					1457	-1874	1825	610
					1465	-1858	1834	614
					1473	-1843	1847	628
					1473	-1827	1851	637
					1473	-1811	1856	653
					1473	-1803	1856	662
					1473	-1788	1856	671
					1473	-1780	1860	684
					1473	-1772	1860	689
					1473	-1764	1860	716
					1480	-1740	1847	732
					1488	-1740	1842	746
					1496	-1717	1842	768
					1496	-1709	1842	777
					1496	-1693	1829	786
					1504	-1677	1829	790
					1504	-1669	1820	808
					1512	-1646	1812	824
					1512	-1630	1807	842
					1520	-1614	1803	851
					1536	-1599	1794	856
					1536	-1591	1790	864
					1536	-1575	1785	869
					1543	-1567	1772	887
					1543	-1543	1768	900
					1543	-1536	1763	909
					1551	-1520	1746	926
					1559	-1504	1737	934
					1567	-1488	1737	943
					1575	-1480	1728	957
					1575	-1465	1711	974
					1575	-1457	1689	991
					1575	-1449	1684	1000
					1575	-1449	1676	1005
					1575	-1449	1671	1009
					1575	-1449	1663	1013
					1575	-1449	1658	1009
					1575	-1449	1654	1009
					1575	-1449	1645	1009
					1575	-1449	1641	1009
					1575	-1449	1641	1000
					1575	-1449	1627	996
					1575	-1449	1619	996
					1575	-1449	1614	996
					1575	-1449	1610	996
					1575	-1449	1601	996
					1575	-1449	1597	991
					1575	-1449	1592	991
					1575	-1449	1588	988
					1575	-1449	1584	982
					1575	-1449	1579	974
					1536	-1449	1579	970
					1536	-1449	1579	970
					1536	-1457	1584	966
					1536	-1457	1584	952
					1528	-1480	1584	952
					1528	-1496	1588	943
					1520	-1504	1588	943
					1512	-1520	1588	934
					1504	-1536	1588	921
					1496	-1551	1592	909
					1496	-1575	1601	896
					1496	-1599	1601	878
					1496	-1606	1606	860
					1496	-1630	1610	847
					1496	-1646	1606	839
					1496	-1662	1592	830
					1488	-1669	1588	811
					1488	-1677	1575	794
					1473	-1685	1570	781
					1473	-1701	1562	777
					1457	-1717	1557	760
					1457	-1725	1549	750
					1457	-1725	1540	746
					1457	-1732	1531	729
					1433	-1748	1527	720
					1425	-1748	1518	702
					1417	-1764	1509	693
					1417	-1772	1505	680
					1410	-1780	1496	671
					1402	-1780	1492	662
					1394	-1788	1483	653
					1386	-1788	1483	653
					1378	-1788	1487	659
					1362	-1803	1487	659
					1354	-1811	1487	659
					1354	-1827	1487	659
					1347	-1835	1487	646
					1347	-1843	1487	631
					1347	-1843	1487	614
					1331	-1858	1487	606
					1331	-1866	1487	606
					1323	-1874	1487	601
					1323	-1890	1487	601
					1315	-1898	1487	601
					1307	-1898	1487	601
					1307	-1898	1487	601
					1307	-1898	1487	601
					1307	-1898	1487	601
					1291	-1906	1487	606
					1291	-1906	1487	606
					1291	-1906	1487	606
					1291	-1906	1487	606
					1291	-1906	1500	601
					1291	-1906	1500	601
					1291	-1906	1500	601
					1284	-1914	1500	601
					1284	-1921	1500	601
					1284	-1929	1500	601
					1284	-1929	1500	601
					1276	-1937	1496	597
					1276	-1937	1487	597
					1268	-1937	1483	592
					1268	-1961	1478	592
					1268	-1953	1478	592
					1260	-1953	1478	592
					1260	-1961	1478	592
					1252	-1961	1478	592
					1252	-1961	1478	592
					1252	-1961	1478	592
					1252	-1961	1478	592
					1252	-1961	1478	592
					1260	-1961	1496	597
					1260	-1961	1513	601
					1260	-1961	1522	614
					1268	-1953	1535	619
					1284	-1945	1544	628
					1307	-1929	1549	640
					1315	-1921	1553	653
					1331	-1914	1557	668
					1339	-1906	1562	676
					1347	-1898	1562	693
					1347	-1874	1566	707
					1347	-1858	1566	710
					1362	-1843	1566	724
					1362	-1819	1566	732
					1378	-1803	1566	741
					1378	-1764	1562	760
					1378	-1740	1562	777
					1386	-1725	1557	786
					1386	-1725	1553	799
					1394	-1717	1553	817
					1394	-1701	1544	830
					1394	-1685	1540	839
					1394	-1677	1527	851
					1386	-1662	1518	864
					1378	-1654	1505	869
					1370	-1638	1500	881
					1354	-1622	1487	887
					1354	-1622	1478	900
					1354	-1614	1470	909
					1347	-1614	1465	921
					1347	-1614	1461	934
					1347	-1606	1452	943
					1331	-1591	1448	957
					1315	-1591	1439	970
					1315	-1583	1439	974
					1315	-1583	1439	982
					1315	-1583	1435	988
					1291	-1583	1435	991
					1291	-1567	1435	1009
					1291	-1567	1435	1013
					1284	-1559	1435	1013
					1284	-1559	1435	1013
					1276	-1551	1435	1013
					1276	-1551	1430	1022
					1276	-1551	1421	1018
					1276	-1551	1421	1018
					1276	-1551	1413	1013
					1276	-1551	1399	1000
					1276	-1551	1395	1000
					1276	-1551	1395	996
					1276	-1551	1386	996
					1276	-1551	1391	991
					1276	-1551	1391	991
					1276	-1559	1386	991
					1276	-1567	1382	988
					1276	-1575	1382	988
					1276	-1599	1377	988
					1268	-1614	1377	982
					1260	-1614	1373	982
					1260	-1622	1373	974
					1260	-1630	1369	966
					1252	-1662	1369	957
					1252	-1669	1369	952
					1252	-1677	1369	934
					1236	-1685	1369	921
					1236	-1693	1369	909
					1228	-1701	1369	903
					1221	-1725	1364	896
					1213	-1725	1360	881
					1213	-1740	1360	873
					1205	-1748	1360	864
					1205	-1756	1360	856
					1197	-1764	1360	847
					1197	-1772	1360	839
					1197	-1772	1360	833
					1197	-1780	1360	830
					1189	-1788	1360	824
					1189	-1795	1360	817
					1181	-1803	1356	811
					1165	-1835	1351	808
					1165	-1835	1347	794
					1158	-1851	1347	786
					1150	-1851	1338	777
					1150	-1851	1334	772
					1134	-1858	1329	768
					1134	-1866	1325	763
					1134	-1866	1320	754
					1126	-1866	1320	746
					1126	-1882	1316	738
					1118	-1882	1316	724
					1118	-1882	1312	710
					1118	-1882	1303	702
					1118	-1882	1303	698
					1110	-1882	1303	689
					1110	-1882	1303	680
					1102	-1882	1294	671
					1102	-1882	1285	662
					1102	-1882	1281	659
					1095	-1890	1277	653
					1095	-1890	1277	650
					1087	-1890	1277	646
					1087	-1890	1277	631
					1087	-1890	1268	628
					1079	-1898	1263	628
					1079	-1898	1263	628
					1063	-1906	1263	619
					1063	-1906	1263	619
					1063	-1906	1255	628
					1063	-1906	1255	623
					1063	-1906	1250	619
					1063	-1906	1246	619
					1055	-1914	1237	614
					1055	-1914	1228	606
					1055	-1914	1220	597
					1055	-1914	1220	589
					1047	-1914	1215	580
					1047	-1914	1215	580
					1047	-1914	1211	580
					1047	-1914	1211	580
					1047	-1914	1206	574
					1039	-1921	1206	574
					1039	-1921	1206	574
					1039	-1929	1206	574
					1039	-1929	1206	574
					1039	-1929	1215	570
					1039	-1929	1224	574
					1039	-1929	1228	574
					1039	-1929	1233	580
					1039	-1929	1246	592
					1039	-1929	1259	597
					1039	-1921	1259	597
					1039	-1898	1259	606
					1047	-1890	1259	606
					1055	-1866	1255	610
					1063	-1866	1255	610
					1079	-1851	1255	610
					1079	-1843	1255	619
					1087	-1827	1255	623
					1087	-1827	1250	631
					1095	-1811	1250	637
					1095	-1803	1246	646
					1095	-1772	1242	650
					1102	-1748	1237	659
					1110	-1740	1237	668
					1110	-1717	1233	676
					1110	-1693	1228	680
					1118	-1669	1224	693
					1118	-1654	1224	698
					1118	-1614	1220	702
					1102	-1606	1215	710
					1110	-1591	1211	720
					1110	-1583	1206	724
					1102	-1575	1198	732
					1095	-1559	1193	741
					1079	-1543	1193	746
					1071	-1543	1189	750
					1063	-1543	1176	768
					1063	-1543	1171	772
					1055	-1551	1145	781
					1055	-1551	1136	786
					1039	-1559	1128	790
					1039	-1559	1123	799
					1039	-1559	1114	802
					1039	-1559	1110	808
					1032	-1551	1084	811
					1032	-1551	1075	817
					1032	-1551	1071	820
					1032	-1551	1062	820
					1032	-1551	1057	820
					1024	-1551	1049	824
					1024	-1551	1044	830
					1024	-1551	1040	830
					1024	-1551	1040	830
					1016	-1551	1031	830
					1016	-1551	1027	830
					1016	-1551	1027	830
					1016	-1551	1027	830
					1016	-1551	1027	830
					1016	-1551	1027	830
					1016	-1551	1027	830
					1016	-1551	1027	830
					1016	-1551	1031	824
					1016	-1551	1031	824
					1016	-1551	1022	820
					1016	-1551	1018	817
					1008	-1559	1013	817
					1008	-1567	1005	817
					1000	-1583	1000	817
					992	-1591	1000	808
					992	-1599	1000	808
					992	-1606	996	799
					984	-1606	996	799
					984	-1622	996	799
					977	-1622	991	799
					977	-1630	991	799
					969	-1638	991	799
					960	-1646	991	799
					952	-1662	988	790
					952	-1685	982	777
					944	-1701	982	772
					938	-1701	974	768
					930	-1701	974	763
					930	-1709	966	750
					930	-1717	966	750
					921	-1717	960	746
					913	-1732	960	746
					913	-1732	957	732
					913	-1740	943	716
					906	-1748	948	716
					898	-1756	948	716
					898	-1756	948	710
					898	-1756	948	698
					890	-1764	943	689
					890	-1764	943	684
					881	-1764	943	684
					881	-1764	943	684
					881	-1764	943	684
					874	-1764	939	671
					874	-1772	939	668
					874	-1772	939	668
					874	-1772	939	668
					874	-1772	939	662
					874	-1772	939	662
					874	-1772	939	659
					874	-1772	939	653
					874	-1772	939	650
					874	-1772	939	646
					874	-1772	939	646
					874	-1772	939	640
					874	-1772	939	640
					874	-1772	939	640
					874	-1772	939	640
					874	-1772	939	640
					874	-1772	939	640
					874	-1772	939	640
					874	-1772	939	640
					874	-1772	939	640
					874	-1772	939	640
					874	-1772	939	640
					874	-1772	939	640
					874	-1772	939	640
					874	-1772	939	640
					874	-1772	939	640
					874	-1772	939	640
					874	-1772	939	640
					874	-1772	939	640
					867	-1780	939	640
					867	-1788	939	640
					867	-1788	939	640
					859	-1795	939	640
					859	-1795	939	640
					859	-1795	939	640
					859	-1795	939	631
					859	-1795	939	628
					859	-1795	939	628
					859	-1795	943	623
					859	-1795	943	619
					859	-1795	943	619
					859	-1795	943	619
					859	-1795	943	619
					859	-1795	943	619
					859	-1795	943	619
					859	-1795	943	619
					859	-1795	943	614
					859	-1795	948	614
					859	-1795	948	614
					859	-1795	948	614
					859	-1795	948	614
					859	-1795	948	614
					859	-1795	948	614
					859	-1795	948	614
					859	-1795	948	614
					859	-1795	948	614
					859	-1795	948	614
					859	-1795	948	614
					859	-1795	948	614
					859	-1795	952	623
					859	-1795	957	631
					859	-1795	948	631
					859	-1795	939	631
					859	-1795	939	631
					859	-1788	926	637
					859	-1772	918	637
					867	-1764	912	637
					867	-1748	903	640
					874	-1732	900	646
					874	-1732	900	650
					874	-1725	896	653
					881	-1709	887	653
					881	-1709	878	659
					881	-1709	878	659
					898	-1685	873	662
					881	-1669	873	662
					881	-1669	873	662
					881	-1654	873	662
					881	-1654	869	668
					881	-1630	869	668
					881	-1614	869	668
					890	-1630	869	671
					890	-1630	869	671
					898	-1630	864	680
					890	-1622	864	680
					881	-1622	864	680
					881	-1622	864	684
					881	-1622	856	689
					867	-1622	856	693
					867	-1622	851	698
					850	-1622	847	698
					842	-1622	842	707
					827	-1614	839	710
					827	-1614	839	710
					819	-1614	839	710
					811	-1638	839	710
					796	-1638	839	710
					788	-1638	839	710
					771	-1630	839	710
					771	-1630	839	710
					771	-1630	839	710
					756	-1630	839	710
					749	-1630	839	710
					740	-1638	839	710
					740	-1654	839	710
					740	-1654	839	710
					740	-1654	839	710
					732	-1654	839	710
					732	-1654	839	710
					732	-1654	839	716
					732	-1654	839	716
					724	-1646	839	716
					724	-1646	839	716
					724	-1646	839	716
					724	-1646	839	720
					717	-1646	839	720
					717	-1646	839	720
					717	-1646	839	720
					717	-1646	839	720
					717	-1646	839	716
					717	-1646	833	710
					717	-1646	830	702
					717	-1646	830	693
					709	-1646	824	684
					709	-1646	820	676
					709	-1646	817	668
					709	-1646	817	662
					709	-1646	811	659
					709	-1646	808	653
					709	-1646	802	646
					686	-1646	799	646
					686	-1646	799	646
					686	-1646	799	646
					686	-1646	799	646
					686	-1646	790	646
					686	-1646	786	640
					686	-1646	777	640
					686	-1646	777	640
					686	-1646	777	640
					686	-1646	777	640
					686	-1646	777	640
					686	-1646	777	646
					686	-1646	777	650
					686	-1646	768	650
					686	-1646	768	640
					686	-1646	768	640
					686	-1646	768	640
					686	-1646	768	640
					686	-1646	768	640
					678	-1646	768	640
					678	-1646	768	640
					678	-1646	768	640
					678	-1646	768	640
					678	-1646	768	640
					678	-1646	768	631
					678	-1646	768	623
					678	-1646	768	623
					670	-1646	768	619
					670	-1646	768	619
					670	-1646	768	619
					670	-1646	768	619
					670	-1646	768	619
					670	-1646	768	619
					653	-1646	768	619
					653	-1646	768	619
					646	-1646	768	619
					646	-1646	768	619
					638	-1654	768	619
					630	-1654	768	619
					630	-1654	768	619
					630	-1654	768	619
					614	-1654	768	619
					614	-1654	768	619
					614	-1638	768	619
					607	-1630	768	619
					599	-1630	768	619
					590	-1630	768	619
					574	-1630	768	619
					574	-1630	768	619
					574	-1630	768	619
					574	-1630	768	619
					574	-1630	768	619
					574	-1630	768	619
					574	-1630	768	619
					574	-1630	768	619
					567	-1638	768	619
					567	-1646	768	619
					567	-1646	763	610
					567	-1646	763	601
					567	-1646	763	592
					567	-1646	763	589
					567	-1646	763	589
					567	-1646	763	589
					567	-1646	763	589
					567	-1646	763	589
					567	-1646	763	589
					567	-1646	763	589
					567	-1646	763	589
					567	-1646	763	589
					567	-1638	760	583
					574	-1630	760	583
					574	-1622	760	583
					582	-1614	760	583
					590	-1599	760	583
					590	-1591	760	583
					599	-1575	760	583
					599	-1575	760	583
					599	-1583	760	583
					599	-1583	760	583
					599	-1583	760	583
					599	-1583	760	574
					599	-1583	760	574
					599	-1583	754	570
					599	-1583	754	570
					599	-1583	754	570
					599	-1583	754	570
					599	-1583	754	570
					599	-1583	754	570
					599	-1583	754	570
					599	-1583	754	570
					599	-1583	754	570
					599	-1583	750	570
					599	-1583	750	570
					599	-1583	750	570
					599	-1583	750	570
					599	-1583	750	570
					599	-1583	750	570
					599	-1583	750	570
					599	-1583	750	570
					599	-1583	750	570
					599	-1583	750	570
					599	-1583	750	570
					599	-1583	750	570
					599	-1575	750	570
					582	-1575	750	570
					582	-1567	750	570
					582	-1559	750	574
					574	-1551	750	574
					574	-1543	750	574
					574	-1536	750	580
					574	-1528	750	580
					560	-1528	750	580
					560	-1520	750	580
					560	-1512	750	580
					560	-1496	750	580
					560	-1496	750	580
					560	-1496	750	580
					543	-1488	750	580
					543	-1488	750	580
					543	-1473	750	580
					543	-1473	750	580
					543	-1473	750	580
					543	-1473	750	580
					536	-1465	750	580
					536	-1465	750	580
					536	-1465	750	580
					536	-1465	750	580
					528	-1457	750	580
					528	-1457	750	580
					528	-1457	750	580
					528	-1457	750	580
					528	-1457	750	580
					528	-1457	750	580
					520	-1457	750	580
					520	-1457	750	580
					520	-1457	750	580
					520	-1457	750	580
					520	-1457	750	580
					520	-1457	750	580
					520	-1457	750	580
					520	-1457	750	580
					520	-1457	750	580
					520	-1457	750	580
					520	-1457	750	580
					520	-1457	750	580
					520	-1457	750	580
					520	-1449	750	570
					520	-1449	750	561
					520	-1449	760	558
					520	-1449	760	558
					528	-1441	760	558
					528	-1441	760	558
					528	-1441	760	558
					528	-1433	763	558
					528	-1433	772	553
					528	-1433	786	553
					528	-1433	786	553
					528	-1433	786	553
					528	-1433	786	553
					528	-1433	790	549
					528	-1433	802	549
					528	-1433	802	549
					528	-1433	802	549
					528	-1433	802	549
					528	-1433	802	549
					528	-1433	802	549
					528	-1433	802	549
					528	-1433	802	549
					528	-1433	811	549
					528	-1433	820	549
					528	-1433	820	549
					528	-1433	820	549
					528	-1433	820	549
					528	-1433	833	558
					528	-1433	833	558
					528	-1433	833	558
					528	-1433	833	558
					528	-1433	833	558
					528	-1433	833	558
					528	-1433	833	558
					528	-1433	833	558
					528	-1433	833	558
					528	-1433	851	561
					528	-1433	851	561
					528	-1433	851	561
					528	-1433	851	561
					528	-1433	851	561
					528	-1433	851	561
					528	-1433	856	567
					528	-1433	856	567
					528	-1433	856	567
					520	-1433	856	567
					520	-1433	856	567
					520	-1433	856	570
					520	-1433	856	570
					528	-1433	856	570
					528	-1433	856	570
					528	-1433	856	580
					528	-1433	856	580
					528	-1433	856	580
					528	-1433	856	580
					528	-1433	856	583
					520	-1433	856	589
					520	-1433	856	589
					520	-1433	856	589
					528	-1433	856	589
					528	-1433	856	589
					528	-1433	856	589
					528	-1433	856	589
					528	-1433	856	589
					528	-1433	856	589
					528	-1433	856	592
					528	-1433	856	597
					528	-1433	856	597
					528	-1433	856	597
					528	-1433	856	597
					528	-1433	847	601
					528	-1433	847	601
					528	-1433	847	601
					528	-1433	847	601
					528	-1433	847	601
					528	-1433	847	601
					528	-1433	851	601
					528	-1433	851	601
					528	-1433	851	601
					528	-1433	851	601
					528	-1433	851	601
					528	-1433	851	601
					528	-1433	851	601
					520	-1425	851	601
					520	-1425	851	601
					520	-1425	851	601
					520	-1425	851	601
					520	-1425	851	601
					520	-1425	851	601
					520	-1425	851	601
					520	-1425	851	601
					520	-1425	851	601
					520	-1410	851	601
					520	-1410	851	601
					520	-1410	851	601
					528	-1394	851	601
					528	-1394	851	601
					528	-1394	851	597
					528	-1394	851	597
					528	-1394	851	597
					528	-1394	851	597
					528	-1394	851	597
					528	-1394	851	597
					528	-1394	851	597
					528	-1394	851	597
					528	-1394	851	597
					543	-1386	851	597
					543	-1386	851	597
					543	-1386	851	597
					543	-1386	851	597
					543	-1386	851	597
					543	-1386	851	597
					543	-1386	851	597
					551	-1370	851	597
					551	-1370	851	597
					551	-1370	851	597
					551	-1370	851	597
					551	-1370	851	597
					551	-1370	851	597
					551	-1370	851	597
					551	-1370	851	597
					551	-1370	851	597
					551	-1370	851	597
					560	-1370	851	597
					560	-1370	851	597
					560	-1370	851	597
					560	-1370	851	597
					560	-1370	851	597
					560	-1370	851	597
					560	-1370	851	597
					560	-1370	851	597
					560	-1370	851	597
					560	-1370	851	597
					560	-1370	851	597
							851	597
							851	597
							851	597
							851	597
							851	597
							851	597
							851	597
							851	597
							851	597
							851	597
							851	597
							851	597
							851	597
							851	597
							851	597
							851	597
							851	597
							851	597
							851	597
							851	597
							851	597
							851	597
							851	597
