# Supplementary material for: Attachment discs of the diving bell spider Argyroneta aquatica
Source: Commun Biol. 2023 Dec 6;6:1232. doi: 10.1038/s42003-023-05575-7 (PMC10700320; doi:10.1038/s42003-023-05575-7)
Supplement: Supplementary file 3 — Supplementary Data 2 [file 42003_2023_5575_MOESM3_ESM.xlsx]

## Sheet: Fig. 7
Supplementary Data 2. Maximum force before failure [mN] (source data underlying Fig. 7)
	wet glass	dry glass	wet polystyrene	dry dragline
	0.31	0.37	0.43	0.3
	0.21	0.43	0.11	1
	0.86	0.5	0.23	0.34
	0.32	1	0.07	0.27
	0.2	0.56	0.22	0.38
	0.19	0.85	0.49	0.4
	0.91	1.5	0.1	0.33
	1.23	0.11		0.53
	0.42	0.1		0.1
	0.7	0.78		1.73
	0.24	0.14		0.38
	0.41	0.17		1.57
	0.1			1.24
	0.91			0.71
	0.67			0.59
	0.65			2.05
	0.29			0.72
	0.12			0.33
	0.35			1.45
	0.36			0.52
				0.59
				0.49
Mean	0.4725	0.5425	0.235714	0.728182
SD	0.307114	0.408781	0.153237	0.526572
Minimum	0.1	0.1	0.07	0.1
Maximum	1.23	1.5	0.49	2.05
Median	0.355	0.465	0.22	0.525
n	20	12	7	22
