# Supplementary material for: Attachment discs of the diving bell spider Argyroneta aquatica
Source: Commun Biol. 2023 Dec 6;6:1232. doi: 10.1038/s42003-023-05575-7 (PMC10700320; doi:10.1038/s42003-023-05575-7)
Supplement: Supplementary file 4 — Supplementary Data 3 [file 42003_2023_5575_MOESM4_ESM.xlsx]

## Sheet: Dragline
Supplementary Data 3. Material properties of the dragline (source data underlying values in the text)
	(F) Force at 1% strain [N]	(A) Estimated cross-sectional area A [µm]	(DL) Elongation at 1% strain [mm]	(L0) Initial length [mm]	Young´s modulus [GPa]			Ultimate tensile strength [MPa]		Maximum strain [%]
	2.237e-05	0.763561	0.421818	42	2.91707			392.896		24.7619
	5.872e-05	0.763561	0.45048	45	7.68209			1309.65		24
	2.876e-05	0.763561	0.380005	38	3.76651			445.282		29.4737
	1.531e-05	0.763561	0.439681	44	2.00653			353.606		20.4545
	5.291e-05	0.763561	0.422241	42	6.89259			497.668		24.2857
	4.696e-05	0.763561	0.519474	52	6.15636			523.861		18.8462
	3.081e-05	0.763561	0.395939	40	4.07643			432.186		27.5
	6.808e-05	0.763561	0.450331	45	8.90957			694.116		22.8889
	4.188e-05	0.763561	0.459824	46	5.48693			130.965		24.7059
	0.00014496	0.763561	0.388614	39	19.0524			2265.7		23.5294
	8.516e-05	0.763561	0.540466	54	11.1434			497.668		21.3043
	5.983e-05	0.763561	0.582997	58	7.79538			2056.16		23.7209
	0.00012913	0.763561	0.340073	34	16.9079			1623.97		22.0513
	7.227e-05	0.763561	0.440476	44	9.45463			929.854		17.5926
	3.702e-05	0.763561	0.42038	42	4.84396			772.695		15.3448
	0.00013913	0.763561	0.391927	39	18.1316			2684.79		32.0588
	4.179e-05	0.763561	0.428466	43	5.49263			942.95		25.2273
								432.186		17.8571
								1899		24.359
								681.02		24.7619
								772.695		22.5581
								641.73		28.75
Mean					8.27741		Mean	953.666		23.456
SD					5.07635		SD	689.627		3.89694
Minimum					2.00653		Minimum	130.965		15.3448
Maximum					19.0524		Maximum	2684.79		32.0588
Median					6.89259		Median	687.568		23.8605
n					17		n	22		22
